# Supplementary material for: Transcriptional profiling of Saccharomyces cerevisiae exposed to propolis
Source: BMC Complement Altern Med. 2012 Oct 24;12:194. doi: 10.1186/1472-6882-12-194 (PMC3598864; doi:10.1186/1472-6882-12-194)
Supplement: Additional file 2 — Table A2. Induced- and repressed- genes associated PPPI networks. [file 1472-6882-12-194-S2.xls]

## Sheet: Plan1
		1226 nodes and 2854 connectors	1412 nodes and 2782 connectors	2158 nodes and 5655 connectors
				(union of induced genes-associated PPPI network with repressed genes-associated PPPI network)
Genes_ induced (array) (203 genes)	Genes_ repressed (array) (136 genes)	induced genes-associated PPPI network	repressed genes-associated PPPI network	union PPPI network
ACP1	ADE17	AAC3	AAD6	AAC3
AGC1	AQR1	AAH1	ABF1	AAD6
APD1	ART10	ABD1	ABM1	AAH1
APQ12	ATG23	ACB1	ABP1	ABD1
APT1	BAS1	ACF2	ABP140	ABF1
APT2	BDP1	ACP1	ABZ1	ABM1
AQY1	BFA1	ADH1	ACB1	ABP1
ARG3	BFR2	ADH3	ACC1	ABP140
ARG5,6	BRN1	ADR1	ACF4	ABZ1
ATF2	BSC1	AFT1	ACO1	ACB1
ATG22	BUR2	AGC1	ACT1	ACC1
ATP17	CCM1	AGP1	ADA2	ACF2
ATP18	CEP3	AHP1	ADD66	ACF4
ATP19	CIK1	AIM1	ADE12	ACO1
ATP20	CIN8	AIM26	ADE13	ACP1
AZR1	DBP7	AIM27	ADE16	ACT1
BIO3	DOC1	AKR1	ADE17	ADA2
BNA2	DOS2	ALA1	ADH1	ADD66
CKS1	ERO1	ALG1	ADK1	ADE12
COX8	ESA1	ALG11	ADO1	ADE13
CSM2	ESC2	ALG5	ADY3	ADE16
CUE4	ESF1	ALO1	AFG2	ADE17
CYB5	FAL1	ALY2	AGP2	ADH1
DAD3	FUS2	ANP1	AHC1	ADH3
DAL4	GEM1	APC1	AHP1	ADK1
DAP1	GIN4	APC2	AIM17	ADO1
DFM1	GLN1	APC9	AKL1	ADR1
DFR1	HOS2	APD1	AKR1	ADY3
DGK1	HXT2	APL2	AKR2	AFG2
DPH5	HXT4	APT1	ALA1	AFT1
DUT1	HXT6	APT2	ALB1	AGC1
EEB1	HXT7	AQY1	ALO1	AGP1
EHT1	IBD2	ARB1	AME1	AGP2
ELF1	IES2	ARD1	APA2	AHC1
ELP6	IES2	ARF2	APC1	AHP1
EMC6	IFH1	ARF3	APC11	AIM1
EMI1	INO2	ARG3	APC2	AIM17
ENA1	IOC4	ARG5,6	APC4	AIM26
ENA2	JIP4	ARK1	APC5	AIM27
ERV15	KAR1	ARO1	APC9	AKL1
ESS1	KAR4	ARP6	APJ1	AKR1
FEN1	KSS1	ARR3	APL2	AKR2
FIT3	KTR2	ARX1	APP1	ALA1
FLR1	LCP5	ASC1	AQR1	ALB1
FMP48	LEO1	ASK10	ARC1	ALG1
GND2	LIF1	ATF2	ARF1	ALG11
GRE2	LIN1	ATG1	ARF3	ALG5
GRX4	MAM1	ATG12	ARG82	ALO1
GTT2	MBF1	ATG15	ARO80	ALY2
GTT3	MCM10	ATG17	ARP4	AME1
HNM1	MFT1	ATG18	ARP5	ANP1
ICT1	MIA40	ATG20	ARP7	APA2
ICY1	MMS4	ATG22	ARP8	APC1
IMG1	MRC1	ATG26	ART10	APC11
ISA1	MRD1	ATP1	ARV1	APC2
ISC1	MSH5	ATP17	ARX1	APC4
ISU2	NCE103	ATP18	ASC1	APC5
KTI11	NDJ1	ATP19	ASE1	APC9
LCL2	NGG1	ATP2	ASF1	APD1
LEU1	NOP14	ATP20	ASG1	APJ1
MAK31	NOP16	ATP25	ASK10	APL2
MDH2	NOP53	ATP3	ASN1	APP1
MDM35	NOP8	ATP4	ATE1	APT1
MEP2	NSL1	ATP7	ATG1	APT2
MEP3	OAR1	ATS1	ATG11	AQR1
MET28	OTU2	ATX2	ATG17	AQY1
MMF1	PAF1	AVT4	ATG3	ARB1
MRP10	PCD1	AYR1	ATP2	ARC1
MRP2	PET20	AZR1	ATP3	ARD1
MRPL39	PRP28	BAP2	ATR1	ARF1
MTC6	PRP9	BBC1	AUR1	ARF2
MUP1	PSY2	BCK1	AVO1	ARF3
MUP3	RAD34	BCP1	AVT3	ARG3
MVB12	RAD50	BCY1	AYT1	ARG5,6
NPP2	REG1	BEM1	BAS1	ARG82
OYE3	RFM1	BEM3	BBP1	ARK1
PAU15	RFS1	BEM4	BCK1	ARO1
PAU19	RIX1	BIM1	BCK2	ARO80
PAU21	RLF2	BIO3	BDF1	ARP4
PAU22	RRN11	BMH1	BDF2	ARP5
PAU3	RRP14	BMH2	BDP1	ARP6
PAU7	RRP9	BNA2	BEM2	ARP7
PDR10	RSM22	BNA5	BEM3	ARP8
PDR12	RTT103	BOI1	BET1	ARR3
PDR15	RUD3	BOS1	BFA1	ART10
PFD1	SAP185	BRE5	BFR2	ARV1
PIC2	SEC9	BRR2	BIM1	ARX1
PKR1	SGF29	BRX1	BMH1	ASC1
PLB1	SKS1	BSD2	BMH2	ASE1
POP8	SLK19	BST1	BMS1	ASF1
POR2	SLU7	BUD14	BNI1	ASG1
PRM9	SMC4	BUD20	BNI4	ASK10
PST1	SPC110	BUD32	BNI5	ASN1
PUT4	SPC24	BUR2	BOP3	ATE1
RFA3	SPT21	BZZ1	BOS1	ATF2
RFT1	SQS1	CAN1	BRE1	ATG1
RPA12	SRD1	CAP1	BRE5	ATG11
RPL13A	SRL2	CAR1	BRF1	ATG12
RPL14B	SSF1	CAR2	BRN1	ATG15
RPL18A	SSQ1	CBF1	BRO1	ATG17
RPL21A	SYF2	CBF5	BRR2	ATG18
RPL21B	TAF7	CBP4	BRX1	ATG20
RPL22B	TYE7	CBR1	BSC1	ATG22
RPL23A	UTP14	CCT3	BSC5	ATG26
RPL23B	YAL064W-B	CCT6	BUB1	ATG3
RPL30	YBL054W	CDC14	BUB2	ATP1
RPL31A	YBR032W	CDC15	BUD14	ATP17
RPL35A	YBR074W	CDC16	BUD20	ATP18
RPL35B	YCR006C	CDC21	BUD21	ATP19
RPL36A	YEL075C	CDC23	BUD27	ATP2
RPL36B	YEL076C-A	CDC25	BUD3	ATP20
RPL7A	YER189W	CDC27	BUD31	ATP25
RPP1B	YFL064C	CDC28	BUD6	ATP3
RPS16A	YFL065C	CDC34	BUD8	ATP4
RPS18A	YGL118C	CDC48	BUR2	ATP7
RPS28B	YGL177W	CDC5	BZZ1	ATR1
RPS29A	YHL049C	CDC53	CAC2	ATS1
RPS29B	YIG1	CDC6	CAF20	ATX2
RSB1	YIL161W	CDC7	CAF40	AUR1
RTA1	YJL067W	CGI121	CAM1	AVO1
SAF1	YJU2	CHO1	CAT5	AVT3
SCO1	YKR023W	CHS1	CAT8	AVT4
SFK1	YKR075C	CHS7	CBF1	AYR1
SGE1	YLR257W	CIC1	CBF2	AYT1
SHM1	YLR462W	CKA1	CBF5	AZR1
SHR5	YLR464W	CKA2	CCM1	BAP2
SIR1	YNL143C	CKB1	CCR4	BAS1
SMF1	YNL179C	CKB2	CCS1	BBC1
SML1	YNL276C	CKS1	CCT2	BBP1
SOP4	YOR008W-B	CLA4	CCT5	BCK1
SPE1	YOR060C	CLB1	CCT6	BCK2
SPR6	YOR338W	CLB2	CDA1	BCP1
SPS100	YPR123C	CLB3	CDC10	BCY1
SPT4	YPR202W	CLB4	CDC11	BDF1
SRT1	YPR203W	CLB5	CDC12	BDF2
STP3	YPT35	CLB6	CDC13	BDP1
SUR7		CLN1	CDC14	BEM1
TAH1		CLN2	CDC15	BEM2
TIM10		CLU1	CDC16	BEM3
TIM13		CMD1	CDC19	BEM4
TIP1		CMK1	CDC20	BET1
TOS8		CNL1	CDC23	BFA1
TPO1		COA1	CDC25	BFR2
TPO4		COA3	CDC26	BIM1
TRX1		COF1	CDC27	BIO3
TSA2		COQ6	CDC28	BMH1
UBA3		COR1	CDC3	BMH2
VMA21		COS3	CDC31	BMS1
VMA7		COS4	CDC33	BNA2
WWM1		COS5	CDC34	BNA5
YAL044W-A		COS6	CDC36	BNI1
YAL069W		COS8	CDC37	BNI4
YBR085C-A		COX1	CDC40	BNI5
YBR099C		COX14	CDC45	BOI1
YBR292C		COX17	CDC48	BOP3
YCL002C		COX2	CDC5	BOS1
YCL041C		COX5A	CDC7	BRE1
YCL057C-A		COX5B	CDC73	BRE5
YCR043C		COX8	CDH1	BRF1
YCR102C		CPR6	CEF1	BRN1
YCT1		CPT1	CEP3	BRO1
YDR115W		CRM1	CHD1	BRR2
YDR210W		CRN1	CHL4	BRX1
YDR222W		CRS5	CHS5	BSC1
YDR322C-A		CSG2	CHZ1	BSC5
YEL068C		CSM2	CIC1	BSD2
YFR017C		CSR2	CIK1	BST1
YGL072C		CTF19	CIN8	BUB1
YHC3		CTK1	CKA1	BUB2
YHK8		CTR1	CKA2	BUD14
YHR140W		CUE1	CKB1	BUD20
YIL174W		CUE4	CKB2	BUD21
YIP1		CUP2	CKS1	BUD27
YJL062W-A		CWH43	CLB3	BUD3
YJR085C		CYB5	CLB5	BUD31
YJR124C		CYS4	CLF1	BUD32
YKL070W		DAD1	CLU1	BUD6
YKL071W		DAD2	CMD1	BUD8
YLR099W-A		DAD3	CMK1	BUR2
YLR152C		DAM1	CNA1	BZZ1
YLR177W		DAP1	CNM67	CAC2
YLR426W		DCP1	CNN1	CAF20
YLR459W		DCP2	COP1	CAF40
YLR460C		DED1	COQ8	CAM1
YMC1		DFM1	COR1	CAN1
YML079W		DFR1	COX17	CAP1
YMR193C-A		DGK1	COX19	CAR1
YMR194C-A		DIA2	COY1	CAR2
YNL019C		DIP5	CPR1	CAT5
YNL108C		DNA2	CPR7	CAT8
YNL195C		DOP1	CRM1	CBF1
YNL305C		DPB2	CRN1	CBF2
YNR062C		DPH1	CRZ1	CBF5
YOL086W-A		DPH2	CSE2	CBP4
YOR1		DPH5	CSE4	CBR1
YOR161C		DPP1	CSM1	CCM1
YOS1		DPS1	CSM3	CCR4
YPL041C		DSK2	CSM4	CCS1
YPL279C		DSN1	CSR1	CCT2
YPR015C		DUN1	CST6	CCT3
YPR053C		DUO1	CST9	CCT5
YPR127W		DUR3	CTF13	CCT6
ZRC1		DUT1	CTF18	CDA1
		DYN3	CTF19	CDC10
		EBP2	CTF3	CDC11
		ECM10	CTF4	CDC12
		ECM21	CTI6	CDC13
		EDC3	CTR9	CDC14
		EEB1	CUE2	CDC15
		EFT1	CUE3	CDC16
		EFT2	CUS1	CDC19
		EGD1	CWC2	CDC20
		EHT1	CWC21	CDC21
		ELF1	CWC22	CDC23
		ELO1	CWC23	CDC25
		ELP2	CYC1	CDC26
		ELP3	CYC7	CDC27
		ELP4	CYC8	CDC28
		ELP6	CYS4	CDC3
		EMC6	DAD4	CDC31
		EMI1	DAM1	CDC33
		EMP24	DBF2	CDC34
		EMP46	DBF20	CDC36
		EMP47	DBP10	CDC37
		ENA1	DBP3	CDC40
		ENA2	DBP6	CDC45
		ENP1	DBP7	CDC48
		ENP2	DBP9	CDC5
		EPT1	DCP2	CDC53
		ERD1	DCS1	CDC6
		ERG10	DED1	CDC7
		ERG11	DED81	CDC73
		ERG13	DEF1	CDH1
		ERG25	DGA1	CEF1
		ERG3	DIA2	CEP3
		ERG7	DIB1	CGI121
		ERP1	DID4	CHD1
		ERP2	DIG1	CHL4
		ERP4	DIG2	CHO1
		ERP5	DIM1	CHS1
		ERV1	DIP2	CHS5
		ERV15	DLD2	CHS7
		ERV25	DLS1	CHZ1
		ERV29	DMC1	CIC1
		ERV41	DNL4	CIK1
		ESA1	DNM1	CIN8
		ESF2	DOC1	CKA1
		ESS1	DOM34	CKA2
		EXG1	DON1	CKB1
		FAA3	DOS2	CKB2
		FAA4	DPB2	CKS1
		FAP1	DPH2	CLA4
		FAR3	DRS1	CLB1
		FAR8	DSN1	CLB2
		FAT1	DUN1	CLB3
		FBP1	DUO1	CLB4
		FCY2	DUR1,2	CLB5
		FEN1	DYN1	CLB6
		FET3	EAF1	CLF1
		FET4	EAF3	CLN1
		FET5	EAF5	CLN2
		FIN1	EAF6	CLU1
		FIT3	EAF7	CMD1
		FLC1	EBP2	CMK1
		FLC2	ECM10	CNA1
		FMC1	ECM13	CNL1
		FMP27	ECM16	CNM67
		FMP45	ECM2	CNN1
		FMP48	ECO1	COA1
		FPR1	EDC2	COA3
		FPR4	EDC3	COF1
		FRA2	EDE1	COP1
		FRK1	EFT1	COQ6
		FTH1	EFT2	COQ8
		FTR1	EGD1	COR1
		FUI1	EHD3	COS3
		FUN12	ELF1	COS4
		FUN26	ELM1	COS5
		FUR4	EMG1	COS6
		FUS1	EMP47	COS8
		GAB1	ENA2	COX1
		GAL80	END3	COX14
		GAS2	ENP1	COX17
		GAS3	ENP2	COX19
		GAS4	EPL1	COX2
		GAS5	ERB1	COX5A
		GCD11	ERG10	COX5B
		GCD6	ERG25	COX8
		GCD7	ERO1	COY1
		GCN5	ERV1	CPR1
		GCS1	ERV14	CPR6
		GDB1	ERV41	CPR7
		GDI1	ERV46	CPT1
		GET3	ESA1	CRM1
		GFA1	ESC2	CRN1
		GIM3	ESF1	CRS5
		GIM4	ESF2	CRZ1
		GIM5	ESP1	CSE2
		GIN4	ESS1	CSE4
		GIP2	EST1	CSG2
		GLC7	FAF1	CSM1
		GLG1	FAL1	CSM2
		GLN4	FAP1	CSM3
		GLO2	FBP1	CSM4
		GLT1	FET4	CSR1
		GND1	FHL1	CSR2
		GND2	FIN1	CST6
		GNP1	FIR1	CST9
		GOT1	FKS1	CTF13
		GPA2	FMP27	CTF18
		GPH1	FMP40	CTF19
		GPI16	FMP45	CTF3
		GPI17	FOB1	CTF4
		GPI2	FPR1	CTI6
		GPI8	FPR3	CTK1
		GPX2	FPR4	CTR1
		GRE2	FRK1	CTR9
		GRX3	FRT2	CUE1
		GRX4	FTR1	CUE2
		GSF2	FUI1	CUE3
		GSY1	FUN12	CUE4
		GSY2	FUS1	CUP2
		GTT1	FUS2	CUS1
		GTT2	FUS3	CWC2
		GTT3	GAL1	CWC21
		GUF1	GAL11	CWC22
		GUP2	GAL4	CWC23
		GYL1	GAL80	CWH43
		HAL5	GAL83	CYB5
		HAS1	GAR1	CYC1
		HCA4	GBP2	CYC7
		HCR1	GCD11	CYC8
		HEF3	GCN1	CYS4
		HEK2	GCN3	DAD1
		HHF1	GCN4	DAD2
		HIP1	GCN5	DAD3
		HIR1	GCR2	DAD4
		HIR3	GDE1	DAM1
		HIS4	GDS1	DAP1
		HMO1	GDT1	DBF2
		HNM1	GEM1	DBF20
		HOG1	GFA1	DBP10
		HOR2	GGC1	DBP3
		HOT13	GIC1	DBP6
		HRD1	GIC2	DBP7
		HRD3	GID7	DBP9
		HRT1	GIN4	DCP1
		HSC82	GIR2	DCP2
		HSH49	GIS1	DCS1
		HSK3	GIS2	DED1
		HSP104	GLC7	DED81
		HSP30	GLK1	DEF1
		HSP82	GLN1	DFM1
		HTB2	GLO4	DFR1
		HXT1	GLT1	DGA1
		HXT17	GNA1	DGK1
		HXT2	GPA1	DIA2
		HXT5	GPA2	DIB1
		HXT6	GPG1	DID4
		HXT7	GPH1	DIG1
		HXT8	GPI8	DIG2
		HXT9	GPX2	DIM1
		HYP2	GRR1	DIP2
		HYR1	GRX4	DIP5
		IBA57	GSF2	DLD2
		ICS2	GSY1	DLS1
		ICY1	GSY2	DMC1
		IDI1	GTR1	DNA2
		IFA38	GUS1	DNL4
		IGO1	GWT1	DNM1
		IKI1	GZF3	DOC1
		IKI3	HAA1	DOM34
		ILM1	HAM1	DON1
		ILV1	HAP2	DOP1
		IMD2	HAP4	DOS2
		IMD3	HAP5	DPB2
		IMD4	HAS1	DPH1
		IME2	HBS1	DPH2
		IMG1	HCA4	DPH5
		IMG2	HCH1	DPP1
		IML1	HCR1	DPS1
		IML3	HDA2	DRS1
		INM1	HEK2	DSK2
		INO1	HFI1	DSN1
		IPI1	HHF1	DUN1
		IPK1	HHF2	DUO1
		IPP1	HHT1	DUR1,2
		IRA1	HHT2	DUR3
		IRC8	HIF1	DUT1
		IRE1	HMO1	DYN1
		ISA1	HMT1	DYN3
		ISA2	HNM1	EAF1
		ISC1	HOF1	EAF3
		ISD11	HOG1	EAF5
		ISU2	HOR2	EAF6
		ITR1	HOS2	EAF7
		ITR2	HOS4	EBP2
		KAP104	HOT13	ECM10
		KAP123	HPR1	ECM13
		KAP95	HRB1	ECM16
		KES1	HRK1	ECM2
		KEX1	HRR25	ECM21
		KEX2	HSC82	ECO1
		KGD1	HSE1	EDC2
		KGD2	HSH155	EDC3
		KIN2	HSH49	EDE1
		KOG1	HSK3	EEB1
		KRE27	HSL1	EFT1
		KRE33	HSL7	EFT2
		KRR1	HSM3	EGD1
		KSP1	HSP10	EHD3
		KTI11	HSP104	EHT1
		LCL2	HSP26	ELF1
		LDB19	HSP42	ELM1
		LEU1	HSP60	ELO1
		LGE1	HSP82	ELP2
		LOC1	HST1	ELP3
		LPP1	HTA1	ELP4
		LSB3	HTA2	ELP6
		LSG1	HTB1	EMC6
		LSM12	HTB2	EMG1
		LSM2	HTZ1	EMI1
		LSM4	HUA2	EMP24
		LSM8	HUG1	EMP46
		LSP1	HXT1	EMP47
		LST8	HXT10	ENA1
		LTE1	HXT2	ENA2
		LYP1	HXT4	END3
		MAD2	HXT6	ENP1
		MAE1	HXT7	ENP2
		MAK10	HYP2	EPL1
		MAK21	HYR1	EPT1
		MAK3	IDP1	ERB1
		MAK31	IDP3	ERD1
		MAK5	IES1	ERF2
		MAL11	IES2	ERG10
		MAL31	IES3	ERG11
		MAM33	IES4	ERG13
		MAS2	IES5	ERG25
		MCH1	IFH1	ERG3
		MCK1	IMD2	ERG7
		MCM16	IMD3	ERO1
		MDH2	IME2	ERP1
		MDM35	IME4	ERP2
		MDM36	IMH1	ERP4
		MDM38	IMP2'	ERP5
		MDN1	IMP3	ERV1
		MDS3	IMP4	ERV14
		MEC1	INH1	ERV15
		MED7	INO1	ERV25
		MEH1	INO2	ERV29
		MEK1	INO4	ERV41
		MEP1	INO80	ERV46
		MEP3	INP54	ESA1
		MET16	IOC2	ESC2
		MET18	IOC4	ESF1
		MET28	IPI1	ESF2
		MET4	IPI3	ESP1
		MGA2	IPL1	ESS1
		MGS1	IPP1	EST1
		MHR1	IRC5	EXG1
		MIA40	IRE1	FAA3
		MID1	IRR1	FAA4
		MID2	ISA2	FAF1
		MIS1	ISW1	FAL1
		MKS1	ISY1	FAP1
		MLC1	ITR1	FAR3
		MMF1	JIP4	FAR8
		MMM1	JJJ1	FAT1
		MMP1	JSN1	FBP1
		MNL1	KAP123	FCY2
		MOT1	KAP95	FEN1
		MPA43	KAR1	FET3
		MPS1	KAR3	FET4
		MPS3	KAR4	FET5
		MRL1	KCC4	FHL1
		MRP10	KDX1	FIN1
		MRP2	KEX1	FIR1
		MRP21	KEX2	FIT3
		MRP4	KIN1	FKS1
		MRP49	KIN2	FLC1
		MRP7	KIN3	FLC2
		MRP8	KIN4	FMC1
		MRPL1	KIN82	FMP27
		MRPL10	KIP1	FMP40
		MRPL13	KOG1	FMP45
		MRPL15	KRE2	FMP48
		MRPL16	KRE33	FOB1
		MRPL17	KRI1	FPR1
		MRPL20	KRR1	FPR3
		MRPL22	KSP1	FPR4
		MRPL23	KSS1	FRA2
		MRPL24	KTR2	FRK1
		MRPL27	KTR3	FRT2
		MRPL28	LAA1	FTH1
		MRPL3	LAS17	FTR1
		MRPL35	LCP5	FUI1
		MRPL36	LEA1	FUN12
		MRPL39	LEM3	FUN26
		MRPL4	LEO1	FUR4
		MRPL6	LGE1	FUS1
		MRPL7	LHP1	FUS2
		MRPL8	LIF1	FUS3
		MRPL9	LIN1	GAB1
		MRPS18	LOC1	GAL1
		MRPS5	LRS4	GAL11
		MRT4	LSB3	GAL4
		MSB3	LSG1	GAL80
		MSC3	LSM3	GAL83
		MSH3	LSM4	GAR1
		MSH6	LSP1	GAS2
		MSM1	LST8	GAS3
		MSS51	LTE1	GAS4
		MST27	MAK11	GAS5
		MST28	MAK16	GBP2
		MTC5	MAK21	GCD11
		MTF1	MAK5	GCD6
		MTR4	MAM1	GCD7
		MUP1	MAM33	GCN1
		MUP3	MAS1	GCN3
		MVB12	MBF1	GCN4
		MXR1	MBR1	GCN5
		MYO5	MCD1	GCR2
		NAB2	MCK1	GCS1
		NAF1	MCM1	GDB1
		NAN1	MCM10	GDE1
		NAP1	MCM2	GDI1
		NAS6	MCM21	GDS1
		NAT1	MCM22	GDT1
		NCP1	MCM3	GEM1
		NDC1	MCM4	GET3
		NDE2	MCM5	GFA1
		NET1	MCM6	GGC1
		NFU1	MCM7	GIC1
		NHX1	MDJ1	GIC2
		NIP1	MDM1	GID7
		NIP7	MDM36	GIM3
		NMD2	MDM38	GIM4
		NNF1	MDN1	GIM5
		NOB1	MDR1	GIN4
		NOC2	MDS3	GIP2
		NOC3	MEC1	GIR2
		NOG1	MEC3	GIS1
		NOG2	MED4	GIS2
		NOP1	MED6	GLC7
		NOP12	MEK1	GLG1
		NOP13	MEP3	GLK1
		NOP15	MER1	GLN1
		NOP2	MET16	GLN4
		NOP4	MET18	GLO2
		NOP53	MET28	GLO4
		NOP56	MET3	GLT1
		NOP58	MET30	GNA1
		NOP6	MFT1	GND1
		NOP7	MGA1	GND2
		NPL4	MGE1	GNP1
		NSA1	MIA40	GOT1
		NSA2	MID1	GPA1
		NSG1	MID2	GPA2
		NTE1	MIF2	GPG1
		NUF2	MIS1	GPH1
		NUG1	MKK1	GPI16
		NUP170	MKS1	GPI17
		NUP42	MKT1	GPI2
		NYV1	MLP2	GPI8
		OAZ1	MMR1	GPX2
		OLE1	MMS1	GRE2
		OPI1	MMS22	GRR1
		OPT2	MMS4	GRX3
		ORC1	MND2	GRX4
		ORC2	MOT1	GSF2
		ORC3	MPC54	GSY1
		ORM2	MPD2	GSY2
		OSH6	MPE1	GTR1
		OSH7	MPP10	GTT1
		OST4	MPS1	GTT2
		OXP1	MPS2	GTT3
		OYE2	MPS3	GUF1
		OYE3	MPT5	GUP2
		PAC10	MRC1	GUS1
		PAC11	MRD1	GWT1
		PAH1	MRE11	GYL1
		PAM1	MRK1	GZF3
		PAN3	MRM2	HAA1
		PAT1	MRP1	HAL5
		PAU15	MRP13	HAM1
		PAU19	MRP2	HAP2
		PAU22	MRP21	HAP4
		PBN1	MRP4	HAP5
		PBP4	MRP51	HAS1
		PBS2	MRP8	HBS1
		PBY1	MRPS16	HCA4
		PCA1	MRPS17	HCH1
		PCL1	MRPS18	HCR1
		PDI1	MRPS28	HDA2
		PDR10	MRPS35	HEF3
		PDR12	MRPS5	HEK2
		PDR15	MRPS8	HFI1
		PDR5	MRPS9	HHF1
		PDS1	MRT4	HHF2
		PEP3	MSC6	HHT1
		PER1	MSE1	HHT2
		PER33	MSG5	HIF1
		PET9	MSH4	HIP1
		PEX13	MSH5	HIR1
		PEX29	MSI1	HIR3
		PFA4	MSL1	HIS4
		PFD1	MSN5	HMO1
		PFK1	MSO1	HMT1
		PGI1	MSS116	HNM1
		PGM2	MSS4	HOF1
		PHO2	MST27	HOG1
		PHO4	MTR4	HOR2
		PHO85	MTW1	HOS2
		PHO86	MUM2	HOS4
		PHO88	MUP1	HOT13
		PHO89	MUS81	HPR1
		PIC2	MXR1	HRB1
		PIG2	MYO1	HRD1
		PIH1	NAB2	HRD3
		PKP2	NAB3	HRK1
		PKR1	NAM7	HRR25
		PLB1	NAM9	HRT1
		PLM2	NAN1	HSC82
		PMA1	NAP1	HSE1
		PMC1	NAT3	HSH155
		PMD1	NBP2	HSH49
		PMP2	NCE103	HSK3
		PMP3	NCL1	HSL1
		PMT1	NDC1	HSL7
		PMT2	NDJ1	HSM3
		PNS1	NEJ1	HSP10
		POB3	NFI1	HSP104
		POL30	NFS1	HSP26
		POM34	NGG1	HSP30
		POR1	NHP10	HSP42
		POR2	NIC96	HSP60
		PPH3	NIF3	HSP82
		PPZ1	NIP7	HST1
		PRB1	NIS1	HTA1
		PRE1	NKP1	HTA2
		PRE10	NKP2	HTB1
		PRE4	NMD3	HTB2
		PRK1	NMT1	HTZ1
		PRM8	NNF1	HUA2
		PRM9	NNF2	HUG1
		PRP11	NNK1	HXT1
		PRP19	NNT1	HXT10
		PRP31	NOC2	HXT17
		PRP43	NOC3	HXT2
		PRP46	NOC4	HXT4
		PRR2	NOG1	HXT5
		PRS3	NOG2	HXT6
		PRT1	NOP1	HXT7
		PSA1	NOP12	HXT8
		PST1	NOP13	HXT9
		PST2	NOP14	HYP2
		PSY2	NOP15	HYR1
		PSY3	NOP16	IBA57
		PSY4	NOP2	ICS2
		PTA1	NOP4	ICY1
		PTC1	NOP53	IDI1
		PTK2	NOP56	IDP1
		PUF3	NOP58	IDP3
		PUF4	NOP6	IES1
		PUF6	NOP7	IES2
		PUP2	NOP8	IES3
		PUT4	NOP9	IES4
		PWP2	NOT3	IES5
		PYC1	NOT5	IFA38
		PYK2	NPA3	IFH1
		QDR2	NPL3	IGO1
		QDR3	NRD1	IKI1
		RAD10	NSA1	IKI3
		RAD16	NSA2	ILM1
		RAD23	NSE4	ILV1
		RAD26	NSL1	IMD2
		RAD33	NSR1	IMD3
		RAD52	NTC20	IMD4
		RAD53	NTH1	IME2
		RAD6	NTR2	IME4
		RAI1	NUD1	IMG1
		RAP1	NUF2	IMG2
		RBD2	NUG1	IMH1
		RCK1	NUP116	IML1
		RCK2	NUP85	IML3
		RER2	OAF1	IMP2'
		RET1	OKP1	IMP3
		REV1	OLA1	IMP4
		RFA1	OPI1	INH1
		RFA2	OPT2	INM1
		RFA3	ORC1	INO1
		RFC2	ORC2	INO2
		RFS1	ORC3	INO4
		RFT1	ORC5	INO80
		RGA1	ORC6	INP54
		RHR2	OSH2	IOC2
		RIM1	OSH7	IOC4
		RIO2	OST1	IPI1
		RIX1	OTU2	IPI3
		RIX7	PAA1	IPK1
		RKM1	PAB1	IPL1
		RLF2	PAC10	IPP1
		RLI1	PAF1	IRA1
		RLP7	PAP2	IRC5
		RNA14	PAT1	IRC8
		RNH1	PAU22	IRE1
		RNQ1	PCD1	IRR1
		RNR1	PCK1	ISA1
		RNR3	PCL1	ISA2
		RNT1	PDI1	ISC1
		RPA12	PDR1	ISD11
		RPA135	PDR12	ISU2
		RPA14	PDR3	ISW1
		RPA190	PDR5	ISY1
		RPA34	PDS1	ITR1
		RPA43	PDX3	ITR2
		RPA49	PEP12	JIP4
		RPB10	PET123	JJJ1
		RPB11	PET127	JSN1
		RPB2	PET191	KAP104
		RPB3	PET20	KAP123
		RPB4	PEX29	KAP95
		RPB5	PEX30	KAR1
		RPB7	PFK26	KAR3
		RPB8	PGD1	KAR4
		RPB9	PGM2	KCC4
		RPC17	PHO13	KDX1
		RPC19	PHO2	KES1
		RPC40	PHO84	KEX1
		RPD3	PHO85	KEX2
		RPF1	PHO88	KGD1
		RPF2	PIH1	KGD2
		RPI1	PIM1	KIN1
		RPL10	PIN2	KIN2
		RPL11B	PIN3	KIN3
		RPL12A	PKH2	KIN4
		RPL12B	PKH3	KIN82
		RPL13A	PKP1	KIP1
		RPL13B	PKP2	KOG1
		RPL14B	PLC1	KRE2
		RPL15A	PLP1	KRE27
		RPL16A	PLP2	KRE33
		RPL16B	PMA1	KRI1
		RPL17A	PML1	KRR1
		RPL17B	PMR1	KSP1
		RPL18A	PMT1	KSS1
		RPL18B	PMT2	KTI11
		RPL19B	PMT6	KTR2
		RPL1A	POB3	KTR3
		RPL1B	POL1	LAA1
		RPL20A	POL12	LAS17
		RPL20B	POL2	LCL2
		RPL21A	POM152	LCP5
		RPL21B	POP6	LDB19
		RPL22B	POR1	LEA1
		RPL23A	PPH3	LEM3
		RPL23B	PPZ1	LEO1
		RPL24A	PRE1	LEU1
		RPL25	PRE6	LGE1
		RPL26A	PRE9	LHP1
		RPL26B	PRI1	LIF1
		RPL27A	PRI2	LIN1
		RPL27B	PRO1	LOC1
		RPL28	PRO3	LPP1
		RPL29	PRP11	LRS4
		RPL2A	PRP16	LSB3
		RPL2B	PRP18	LSG1
		RPL3	PRP19	LSM12
		RPL30	PRP21	LSM2
		RPL31A	PRP22	LSM3
		RPL31B	PRP28	LSM4
		RPL32	PRP3	LSM8
		RPL33A	PRP31	LSP1
		RPL33B	PRP39	LST8
		RPL35A	PRP4	LTE1
		RPL35B	PRP43	LYP1
		RPL36A	PRP45	MAD2
		RPL36B	PRP46	MAE1
		RPL38	PRP6	MAK10
		RPL40A	PRP8	MAK11
		RPL42B	PRP9	MAK16
		RPL4A	PRR1	MAK21
		RPL4B	PRS1	MAK3
		RPL5	PSF1	MAK31
		RPL6A	PSF2	MAK5
		RPL6B	PSK1	MAL11
		RPL7A	PSR2	MAL31
		RPL7B	PST2	MAM1
		RPL8A	PSY2	MAM33
		RPL8B	PSY3	MAS1
		RPL9A	PSY4	MAS2
		RPL9B	PTC1	MBF1
		RPN1	PTC3	MBR1
		RPN10	PTC4	MCD1
		RPN11	PTC7	MCH1
		RPN3	PTK1	MCK1
		RPN5	PTK2	MCM1
		RPO21	PUF4	MCM10
		RPO26	PUF6	MCM16
		RPP0	PUP2	MCM2
		RPP1A	PUT3	MCM21
		RPP1B	PWP2	MCM22
		RPP2A	PYC1	MCM3
		RPP2B	QCR2	MCM4
		RPS11A	QDR2	MCM5
		RPS11B	RAD1	MCM6
		RPS13	RAD23	MCM7
		RPS14A	RAD24	MDH2
		RPS14B	RAD3	MDJ1
		RPS15	RAD33	MDM1
		RPS16A	RAD34	MDM35
		RPS16B	RAD50	MDM36
		RPS17B	RAD53	MDM38
		RPS18A	RAD6	MDN1
		RPS19A	RAI1	MDR1
		RPS19B	RAP1	MDS3
		RPS1A	RAT1	MEC1
		RPS1B	RBD2	MEC3
		RPS2	RBG1	MED4
		RPS22A	RCK1	MED6
		RPS22B	RCK2	MED7
		RPS23A	RCL1	MEH1
		RPS24A	REG1	MEK1
		RPS24B	REI1	MEP1
		RPS25A	REX2	MEP3
		RPS26A	RFA3	MER1
		RPS26B	RFC1	MET16
		RPS28B	RFC5	MET18
		RPS29A	RFM1	MET28
		RPS29B	RFS1	MET3
		RPS3	RGA2	MET30
		RPS30A	RGC1	MET4
		RPS4A	RHR2	MFT1
		RPS4B	RIM1	MGA1
		RPS5	RIM11	MGA2
		RPS6A	RIO2	MGE1
		RPS6B	RIX1	MGS1
		RPS7A	RIX7	MHR1
		RPS7B	RLF2	MIA40
		RPS8A	RLP24	MID1
		RPS8B	RLP7	MID2
		RPS9B	RMR1	MIF2
		RPT1	RNH203	MIS1
		RPT3	RNH70	MKK1
		RPT5	RNR4	MKS1
		RRP1	RNT1	MKT1
		RRP12	RPA135	MLC1
		RRP14	RPB2	MLP2
		RRP17	RPB5	MMF1
		RRP5	RPC19	MMM1
		RRT12	RPC25	MMP1
		RSA3	RPC40	MMR1
		RSA4	RPF1	MMS1
		RSB1	RPF2	MMS22
		RSM22	RPL10	MMS4
		RSM24	RPL11A	MND2
		RSM25	RPL12A	MNL1
		RSM7	RPL14A	MOT1
		RSP5	RPL16A	MPA43
		RTA1	RPL17A	MPC54
		RTT102	RPL17B	MPD2
		RTT105	RPL18A	MPE1
		RUB1	RPL20A	MPP10
		RVB1	RPL20B	MPS1
		RVB2	RPL24A	MPS2
		RVS161	RPL24B	MPS3
		RVS167	RPL25	MPT5
		SAC1	RPL26A	MRC1
		SAF1	RPL26B	MRD1
		SAM3	RPL27A	MRE11
		SAP30	RPL2A	MRK1
		SAS10	RPL3	MRL1
		SAS2	RPL30	MRM2
		SBA1	RPL31A	MRP1
		SBP1	RPL32	MRP10
		SCL1	RPL35A	MRP13
		SCO1	RPL35B	MRP2
		SCO2	RPL38	MRP21
		SCP160	RPL4A	MRP4
		SCS7	RPL5	MRP49
		SDA1	RPL6A	MRP51
		SDO1	RPL8A	MRP7
		SDS23	RPL9A	MRP8
		SEC10	RPN1	MRPL1
		SEC11	RPN10	MRPL10
		SEC16	RPN11	MRPL13
		SEC18	RPN12	MRPL15
		SEC20	RPN2	MRPL16
		SEC22	RPN3	MRPL17
		SEC23	RPN5	MRPL20
		SEC31	RPN6	MRPL22
		SEC4	RPN8	MRPL23
		SEC63	RPO21	MRPL24
		SEC66	RPO26	MRPL27
		SED5	RPO31	MRPL28
		SEN15	RPP0	MRPL3
		2004-09-01	RPS0A	MRPL35
		SFB2	RPS0B	MRPL36
		SFK1	RPS10B	MRPL39
		SFP1	RPS11A	MRPL4
		SFT1	RPS11B	MRPL6
		SFT2	RPS13	MRPL7
		SGE1	RPS14A	MRPL8
		SGF73	RPS16A	MRPL9
		SHE2	RPS16B	MRPS16
		SHM1	RPS17A	MRPS17
		SHO1	RPS17B	MRPS18
		SHP1	RPS1A	MRPS28
		SHR3	RPS1B	MRPS35
		SHU1	RPS2	MRPS5
		SHY1	RPS22A	MRPS8
		SIC1	RPS22B	MRPS9
		SIR1	RPS24B	MRT4
		SIR2	RPS3	MSB3
		SIR3	RPS4A	MSC3
		SIR4	RPS4B	MSC6
		SKI3	RPS5	MSE1
		SKM1	RPS7A	MSG5
		SKP1	RPS7B	MSH3
		SKS1	RPS8A	MSH4
		SLA1	RPS9B	MSH5
		SLM1	RPT1	MSH6
		SLN1	RPT3	MSI1
		SMC1	RPT5	MSL1
		SMD3	RPT6	MSM1
		SMF1	RRD1	MSN5
		SMI1	RRN11	MSO1
		SMK1	RRN3	MSS116
		SML1	RRN6	MSS4
		SMT3	RRN7	MSS51
		SNA3	RRP1	MST27
		SNA4	RRP12	MST28
		SNF1	RRP14	MTC5
		SNF2	RRP15	MTF1
		SNL1	RRP17	MTR4
		SNQ2	RRP3	MTW1
		SNX3	RRP36	MUM2
		SOP4	RRP43	MUP1
		SPB4	RRP5	MUP3
		SPC1	RRP6	MUS81
		SPC19	RRP7	MVB12
		SPC24	RRP9	MXR1
		SPC34	RRS1	MYO1
		SPC98	RRT14	MYO5
		SPE1	RRT6	NAB2
		SPN1	RSA3	NAB3
		SPO12	RSA4	NAF1
		SPP382	RSC30	NAM7
		SPR6	RSE1	NAM9
		SPS1	RSM10	NAN1
		SPS100	RSM18	NAP1
		SPT15	RSM19	NAS6
		SPT16	RSM22	NAT1
		SPT23	RSM23	NAT3
		SPT4	RSM24	NBP2
		SPT5	RSM25	NCE103
		SPT6	RSM26	NCL1
		SPT8	RSM27	NCP1
		SRB6	RSM7	NDC1
		SRL3	RSP5	NDE2
		SRN2	RTC1	NDJ1
		SRO77	RTF1	NEJ1
		SRP1	RTG2	NET1
		SRP102	RTG3	NFI1
		SRT1	RTS3	NFS1
		SSA1	RTT101	NFU1
		SSA3	RTT103	NGG1
		SSA4	RTT106	NHP10
		SSB1	RTT107	NHX1
		SSB2	RUB1	NIC96
		SSF1	RUD3	NIF3
		SSH1	RVB1	NIP1
		SSK22	RVB2	NIP7
		SST2	RVS161	NIS1
		SSZ1	RVS167	NKP1
		STE12	RXT3	NKP2
		STE24	SAK1	NMD2
		STM1	SAP1	NMD3
		STP22	SAP155	NMT1
		STP3	SAP185	NNF1
		STT4	SAS10	NNF2
		STV1	SAS2	NNK1
		SUA7	SAS4	NNT1
		SUP45	SAS5	NOB1
		SUR2	SAW1	NOC2
		SUR4	SCD6	NOC3
		SUR7	SCJ1	NOC4
		SUS1	SCM3	NOG1
		SWC3	SDA1	NOG2
		SWE1	SDS22	NOP1
		SWP1	SDS23	NOP12
		SWR1	SEC1	NOP13
		SXM1	SEC10	NOP14
		SYP1	SEC11	NOP15
		TAF9	SEC13	NOP16
		TAH1	SEC17	NOP2
		TAT1	SEC2	NOP4
		TAT2	SEC22	NOP53
		TCB2	SEC27	NOP56
		TCB3	SEC4	NOP58
		TCO89	SEC6	NOP6
		TDH1	SEC65	NOP7
		TED1	SEC72	NOP8
		TEF1	SEC9	NOP9
		TEM1	SEF1	NOT3
		TFB5	SEM1	NOT5
		TFG1	SEN1	NPA3
		TFG2	SER2	NPL3
		TGL1	SER3	NPL4
		THI4	2001-09-01	NPP2
		THS1	2002-09-01	NRD1
		TIF2	2003-09-01	NSA1
		TIF4631	SFI1	NSA2
		TIF5	SFK1	NSE4
		TIF6	SGD1	NSG1
		TIM10	SGF11	NSL1
		TIM11	SGF29	NSR1
		TIM12	SGF73	NTC20
		TIM13	SGM1	NTE1
		TIM18	SGN1	NTH1
		TIM22	SGV1	NTR2
		TIM23	SHM2	NUD1
		TIM54	SHS1	NUF2
		TIM8	SIF2	NUG1
		TIM9	SIN3	NUP116
		TIP1	SIP2	NUP170
		TLG2	SIP4	NUP42
		TNA1	SIP5	NUP85
		TOM1	SIR1	NYV1
		TOM20	SIR2	OAF1
		TOM40	SIR3	OAZ1
		TOP1	SIR4	OKP1
		TOR1	SIT4	OLA1
		TOR2	SIW14	OLE1
		TOS8	SKI8	OPI1
		TPD3	SKP1	OPT2
		TPK1	SKS1	ORC1
		TPK2	SLA1	ORC2
		TPK3	SLD5	ORC3
		TPO1	SLH1	ORC5
		TPO2	SLK19	ORC6
		TPO3	SLM1	ORM2
		TPO4	SLU7	OSH2
		TRX1	SLX5	OSH6
		TRX2	SMB1	OSH7
		TSA1	SMC1	OST1
		TSA2	SMC2	OST4
		TSC13	SMC3	OTU2
		TUB2	SMC4	OXP1
		TUB3	SMC5	OYE2
		TVP15	SMD1	OYE3
		TVP18	SMD2	PAA1
		TYS1	SMD3	PAB1
		UBA3	SME1	PAC10
		UBI4	SMI1	PAC11
		UBP10	SMK1	PAF1
		UBP2	SMT3	PAH1
		UBP3	SMX2	PAM1
		UBX2	SMX3	PAN3
		UBX7	SNC1	PAP2
		UFD1	SNC2	PAT1
		UFD4	SNF1	PAU15
		UIP3	SNF12	PAU19
		ULA1	SNF4	PAU22
		UMP1	SNP1	PBN1
		UPS1	SNT1	PBP4
		UPS2	SNT309	PBS2
		UPS3	SNU114	PBY1
		URA2	SNU23	PCA1
		URA7	SNU66	PCD1
		URB1	SNX4	PCK1
		USA1	SOD1	PCL1
		UTP22	SOF1	PDI1
		VAC8	SOL1	PDR1
		VAM3	SOL2	PDR10
		VAM7	SPA2	PDR12
		VBA4	SPB1	PDR15
		VHT1	SPB4	PDR3
		VID24	SPC105	PDR5
		VID30	SPC110	PDS1
		VMA1	SPC19	PDX3
		VMA10	SPC24	PEP12
		VMA11	SPC25	PEP3
		VMA13	SPC29	PER1
		VMA16	SPC34	PER33
		VMA2	SPC42	PET123
		VMA21	SPC72	PET127
		VMA22	SPC97	PET191
		VMA3	SPC98	PET20
		VMA4	SPE1	PET9
		VMA5	SPG3	PEX13
		VMA6	SPO12	PEX29
		VMA7	SPO71	PEX30
		VMA8	SPO74	PFA4
		VMA9	SPP381	PFD1
		VOA1	SPP382	PFK1
		VPH1	SPS100	PFK26
		VPS17	SPS18	PGD1
		VPS21	SPT10	PGI1
		VPS25	SPT15	PGM2
		VTH2	SPT16	PHO13
		WBP1	SPT2	PHO2
		WHI3	SPT20	PHO4
		WSC2	SPT21	PHO84
		WSC3	SPT3	PHO85
		WSS1	SPT4	PHO86
		WWM1	SPT5	PHO88
		XDJ1	SPT6	PHO89
		YAF9	SPT7	PIC2
		YAK1	SPT8	PIG2
		YAL018C	SQS1	PIH1
		YAL044W-A	SRB2	PIM1
		YAR028W	SRB5	PIN2
		YBL029C-A	SRD1	PIN3
		YBR085C-A	SRL1	PKH2
		YBR139W	SRL2	PKH3
		YCK1	SRO7	PKP1
		YCK2	SRO77	PKP2
		YCL002C	SRO9	PKR1
		YCL021W-A	SRP1	PLB1
		YCL057C-A	SRS2	PLC1
		YCR043C	SSA1	PLM2
		YCR061W	SSA2	PLP1
		YCR102C	SSA3	PLP2
		YDL012C	SSB1	PMA1
		YDL156W	SSB2	PMC1
		YDL160C-A	SSC1	PMD1
		YDL199C	SSD1	PML1
		YDR018C	SSE1	PMP2
		YDR034W-B	SSF1	PMP3
		YDR115W	SSF2	PMR1
		YDR170W-A	SSK1	PMT1
		YDR307W	SSK22	PMT2
		YDR374C	SSN3	PMT6
		YEH1	SSN8	PNS1
		YER138C	SSO1	POB3
		YET1	SSO2	POL1
		YFR017C	SSQ1	POL12
		YGL108C	SST2	POL2
		YGL230C	STD1	POL30
		YGR130C	STE11	POM152
		YGR207C	STE12	POM34
		YGR250C	STE23	POP1
		YHC3	STE3	POP3
		YHK8	STE4	POP4
		YHL042W	STE5	POP5
		YHR003C	STE50	POP6
		YHR033W	STE7	POP7
		YHR045W	STH1	POP8
		YHR140W	STM1	POR1
		YIF1	STO1	POR2
		YIG1	STU1	PPH3
		YIL108W	STU2	PPZ1
		YIL171W	SUA7	PRB1
		YIP1	SUB1	PRE1
		YIP3	SUB2	PRE10
		YIP4	SUE1	PRE4
		YIP5	SUI2	PRE6
		YJR015W	SUM1	PRE9
		YJR085C	SUP35	PRI1
		YJR124C	SUS1	PRI2
		YJR141W	SVF1	PRK1
		YJU3	SWC4	PRM8
		YKE2	SWE1	PRM9
		YKE4	SWI1	PRO1
		YKU70	SWI6	PRO3
		YKU80	SWM1	PRP11
		YLH47	SWR1	PRP16
		YLR072W	SYF1	PRP18
		YLR099W-A	SYF2	PRP19
		YLR177W	SYP1	PRP21
		YLR241W	TAD3	PRP22
		YLR287C	TAF1	PRP28
		YLR326W	TAF10	PRP3
		YLR413W	TAF11	PRP31
		YLR426W	TAF12	PRP39
		YLR460C	TAF13	PRP4
		YMC1	TAF14	PRP43
		YML037C	TAF2	PRP45
		YML079W	TAF3	PRP46
		YML6	TAF4	PRP6
		YMR010W	TAF5	PRP8
		YMR086W	TAF6	PRP9
		YMR279C	TAF7	PRR1
		YMR291W	TAF8	PRR2
		YNK1	TAF9	PRS1
		YNL019C	TAP42	PRS3
		YNL095C	TAT1	PRT1
		YNL108C	TCA17	PSA1
		YNL134C	TCB3	PSF1
		YNL305C	TCO89	PSF2
		YOL086W-A	TCP1	PSK1
		YOL098C	TDH2	PSR2
		YOP1	TDH3	PST1
		YOR1	TEC1	PST2
		YOS1	TEF2	PSY2
		YOS9	TEF4	PSY3
		YPC1	TEM1	PSY4
		YPL014W	TEX1	PTA1
		YPL041C	TFC1	PTC1
		YPL088W	TFC4	PTC3
		YPL216W	TFG2	PTC4
		YPL264C	THO2	PTC7
		YPL279C	THP2	PTK1
		YPR015C	THS1	PTK2
		YPR127W	TID3	PUF3
		YPT1	TIF2	PUF4
		YPT31	TIF6	PUF6
		YPT35	TIM10	PUP2
		YPT52	TIM12	PUT3
		YPT53	TIM13	PUT4
		YPT6	TIM21	PWP2
		YPT7	TIM44	PYC1
		YRA1	TIM9	PYK2
		YRO2	TIP41	QCR2
		YSC84	TLG1	QDR2
		YTM1	TOD6	QDR3
		YTP1	TOF1	RAD1
		YVH1	TOM1	RAD10
		ZAP1	TOM40	RAD16
		ZDS2	TOM6	RAD23
		ZIM17	TOP2	RAD24
		ZRC1	TOR1	RAD26
		ZRT3	TOR2	RAD3
		ZUO1	TOS1	RAD33
			TOS3	RAD34
			TOS4	RAD50
			TPK1	RAD52
			TPK2	RAD53
			TPK3	RAD6
			TPO1	RAI1
			TPO2	RAP1
			TPS1	RAT1
			TRA1	RBD2
			TSC11	RBG1
			TSR1	RCK1
			TSR2	RCK2
			TUB1	RCL1
			TUB2	REG1
			TUB4	REI1
			TUF1	RER2
			TVP15	RET1
			TVP23	REV1
			TYE7	REX2
			UBC9	RFA1
			UBI4	RFA2
			UBP10	RFA3
			UBP15	RFC1
			UBP3	RFC2
			UBP6	RFC5
			UBP8	RFM1
			UBP9	RFS1
			UGP1	RFT1
			ULS1	RGA1
			UME1	RGA2
			URB1	RGC1
			URB2	RHR2
			URE2	RIM1
			URN1	RIM11
			UTP10	RIO2
			UTP11	RIX1
			UTP13	RIX7
			UTP14	RKM1
			UTP15	RLF2
			UTP18	RLI1
			UTP20	RLP24
			UTP21	RLP7
			UTP22	RMP1
			UTP25	RMR1
			UTP30	RNA14
			UTP4	RNH1
			UTP6	RNH203
			UTP7	RNH70
			UTP8	RNQ1
			UTP9	RNR1
			UTR1	RNR3
			VAR1	RNR4
			VCX1	RNT1
			VHS2	RPA12
			VHT1	RPA135
			VMA1	RPA14
			VMA10	RPA190
			VMA13	RPA34
			VMA2	RPA43
			VMA5	RPA49
			VMA7	RPB10
			VMA8	RPB11
			VOA1	RPB2
			VPS13	RPB3
			VPS27	RPB4
			VPS29	RPB5
			VPS35	RPB7
			VPS41	RPB8
			VPS53	RPB9
			VPS72	RPC17
			VPS75	RPC19
			WHI3	RPC25
			WHI5	RPC40
			WSC2	RPD3
			WSC3	RPF1
			WSS1	RPF2
			XRS2	RPI1
			YAF9	RPL10
			YAK1	RPL11A
			YAL064W-B	RPL11B
			YAP1	RPL12A
			YAP7	RPL12B
			YBL036C	RPL13A
			YBP2	RPL13B
			YBR074W	RPL14A
			YBR296C-A	RPL14B
			YCG1	RPL15A
			YCK1	RPL16A
			YCK2	RPL16B
			YCP4	RPL17A
			YCR043C	RPL17B
			YCS4	RPL18A
			YDJ1	RPL18B
			YDL144C	RPL19B
			YDR026C	RPL1A
			YDR034C-C	RPL1B
			YDR131C	RPL20A
			YDR239C	RPL20B
			YEF3	RPL21A
			YEH2	RPL21B
			YEL075C	RPL22B
			YEL076C-A	RPL23A
			YER064C	RPL23B
			YER130C	RPL24A
			YER134C	RPL24B
			YER158C	RPL25
			YER186C	RPL26A
			YER189W	RPL26B
			YFL064C	RPL27A
			YFL065C	RPL27B
			YFR017C	RPL28
			YGL036W	RPL29
			YGL242C	RPL2A
			YGL262W	RPL2B
			YGR001C	RPL3
			YGR016W	RPL30
			YGR017W	RPL31A
			YGR130C	RPL31B
			YGR250C	RPL32
			YHI9	RPL33A
			YHL009W-B	RPL33B
			YHL018W	RPL35A
			YHL049C	RPL35B
			YHM2	RPL36A
			YHR033W	RPL36B
			YHR113W	RPL38
			YIF1	RPL40A
			YIG1	RPL42B
			YIL161W	RPL4A
			YIP1	RPL4B
			YIP3	RPL5
			YIP4	RPL6A
			YIP5	RPL6B
			YJR142W	RPL7A
			YJU2	RPL7B
			YKR023W	RPL8A
			YKR075C	RPL8B
			YLF2	RPL9A
			YLH47	RPL9B
			YLL054C	RPN1
			YLR031W	RPN10
			YLR257W	RPN11
			YLR345W	RPN12
			YLR419W	RPN2
			YLR455W	RPN3
			YLR462W	RPN5
			YLR464W	RPN6
			YMD8	RPN8
			YML096W	RPO21
			YMR010W	RPO26
			YMR086W	RPO31
			YMR102C	RPP0
			YMR124W	RPP1
			YMR196W	RPP1A
			YMR209C	RPP1B
			YNG2	RPP2A
			YNK1	RPP2B
			YNL022C	RPR2
			YNL054W-A	RPS0A
			YNL122C	RPS0B
			YNL193W	RPS10B
			YNL247W	RPS11A
			YOR060C	RPS11B
			YOR1	RPS13
			YOR238W	RPS14A
			YOR289W	RPS14B
			YOR292C	RPS15
			YPL088W	RPS16A
			YPL150W	RPS16B
			YPL260W	RPS17A
			YPR013C	RPS17B
			YPR089W	RPS18A
			YPR091C	RPS19A
			YPR137C-A	RPS19B
			YPR202W	RPS1A
			YPR203W	RPS1B
			YPT35	RPS2
			YRA1	RPS22A
			YSC84	RPS22B
			YSP3	RPS23A
			YSW1	RPS24A
			YTA7	RPS24B
			YTM1	RPS25A
			ZDS1	RPS26A
			ZDS2	RPS26B
			ZIP1	RPS28B
				RPS29A
				RPS29B
				RPS3
				RPS30A
				RPS4A
				RPS4B
				RPS5
				RPS6A
				RPS6B
				RPS7A
				RPS7B
				RPS8A
				RPS8B
				RPS9B
				RPT1
				RPT3
				RPT5
				RPT6
				RRD1
				RRN11
				RRN3
				RRN6
				RRN7
				RRP1
				RRP12
				RRP14
				RRP15
				RRP17
				RRP3
				RRP36
				RRP43
				RRP5
				RRP6
				RRP7
				RRP9
				RRS1
				RRT12
				RRT14
				RRT6
				RSA3
				RSA4
				RSB1
				RSC30
				RSE1
				RSM10
				RSM18
				RSM19
				RSM22
				RSM23
				RSM24
				RSM25
				RSM26
				RSM27
				RSM7
				RSP5
				RTA1
				RTC1
				RTF1
				RTG2
				RTG3
				RTS3
				RTT101
				RTT102
				RTT103
				RTT105
				RTT106
				RTT107
				RUB1
				RUD3
				RVB1
				RVB2
				RVS161
				RVS167
				RXT3
				SAC1
				SAF1
				SAK1
				SAM3
				SAP1
				SAP155
				SAP185
				SAP30
				SAS10
				SAS2
				SAS4
				SAS5
				SAW1
				SBA1
				SBP1
				SCD6
				SCJ1
				SCL1
				SCM3
				SCO1
				SCO2
				SCP160
				SCS7
				SDA1
				SDO1
				SDS22
				SDS23
				SEC1
				SEC10
				SEC11
				SEC13
				SEC16
				SEC17
				SEC18
				SEC2
				SEC20
				SEC22
				SEC23
				SEC27
				SEC31
				SEC4
				SEC6
				SEC63
				SEC65
				SEC66
				SEC72
				SEC9
				SED5
				SEF1
				SEM1
				SEN1
				SEN15
				SER2
				SER3
				2001-09-01
				2002-09-01
				2003-09-01
				2004-09-01
				SFB2
				SFI1
				SFK1
				SFP1
				SFT1
				SFT2
				SGD1
				SGE1
				SGF11
				SGF29
				SGF73
				SGM1
				SGN1
				SGV1
				SHE2
				SHM1
				SHM2
				SHO1
				SHP1
				SHR3
				SHR5
				SHS1
				SHU1
				SHY1
				SIC1
				SIF2
				SIN3
				SIP2
				SIP4
				SIP5
				SIR1
				SIR2
				SIR3
				SIR4
				SIT4
				SIW14
				SKI3
				SKI8
				SKM1
				SKP1
				SKS1
				SLA1
				SLD5
				SLH1
				SLK19
				SLM1
				SLN1
				SLU7
				SLX5
				SMB1
				SMC1
				SMC2
				SMC3
				SMC4
				SMC5
				SMD1
				SMD2
				SMD3
				SME1
				SMF1
				SMI1
				SMK1
				SML1
				SMT3
				SMX2
				SMX3
				SNA3
				SNA4
				SNC1
				SNC2
				SNF1
				SNF12
				SNF2
				SNF4
				SNL1
				SNP1
				SNQ2
				SNT1
				SNT309
				SNU114
				SNU23
				SNU66
				SNX3
				SNX4
				SOD1
				SOF1
				SOL1
				SOL2
				SOP4
				SPA2
				SPB1
				SPB4
				SPC1
				SPC105
				SPC110
				SPC19
				SPC24
				SPC25
				SPC29
				SPC34
				SPC42
				SPC72
				SPC97
				SPC98
				SPE1
				SPG3
				SPN1
				SPO12
				SPO71
				SPO74
				SPP381
				SPP382
				SPR6
				SPS1
				SPS100
				SPS18
				SPT10
				SPT15
				SPT16
				SPT2
				SPT20
				SPT21
				SPT23
				SPT3
				SPT4
				SPT5
				SPT6
				SPT7
				SPT8
				SQS1
				SRB2
				SRB5
				SRB6
				SRD1
				SRL1
				SRL2
				SRL3
				SRN2
				SRO7
				SRO77
				SRO9
				SRP1
				SRP102
				SRS2
				SRT1
				SSA1
				SSA2
				SSA3
				SSA4
				SSB1
				SSB2
				SSC1
				SSD1
				SSE1
				SSF1
				SSF2
				SSH1
				SSK1
				SSK22
				SSN3
				SSN8
				SSO1
				SSO2
				SSQ1
				SST2
				SSZ1
				STD1
				STE11
				STE12
				STE23
				STE24
				STE3
				STE4
				STE5
				STE50
				STE7
				STH1
				STM1
				STO1
				STP22
				STP3
				STT4
				STU1
				STU2
				STV1
				SUA7
				SUB1
				SUB2
				SUE1
				SUI2
				SUM1
				SUP35
				SUP45
				SUR2
				SUR4
				SUR7
				SUS1
				SVF1
				SWC3
				SWC4
				SWE1
				SWI1
				SWI6
				SWM1
				SWP1
				SWR1
				SXM1
				SYF1
				SYF2
				SYP1
				TAD3
				TAF1
				TAF10
				TAF11
				TAF12
				TAF13
				TAF14
				TAF2
				TAF3
				TAF4
				TAF5
				TAF6
				TAF7
				TAF8
				TAF9
				TAH1
				TAP42
				TAT1
				TAT2
				TCA17
				TCB2
				TCB3
				TCO89
				TCP1
				TDH1
				TDH2
				TDH3
				TEC1
				TED1
				TEF1
				TEF2
				TEF4
				TEM1
				TEX1
				TFB5
				TFC1
				TFC4
				TFG1
				TFG2
				TGL1
				THI4
				THO2
				THP2
				THS1
				TID3
				TIF2
				TIF4631
				TIF5
				TIF6
				TIM10
				TIM11
				TIM12
				TIM13
				TIM18
				TIM21
				TIM22
				TIM23
				TIM44
				TIM54
				TIM8
				TIM9
				TIP1
				TIP41
				TLG1
				TLG2
				TNA1
				TOD6
				TOF1
				TOM1
				TOM20
				TOM40
				TOM6
				TOP1
				TOP2
				TOR1
				TOR2
				TOS1
				TOS3
				TOS4
				TOS8
				TPD3
				TPK1
				TPK2
				TPK3
				TPO1
				TPO2
				TPO3
				TPO4
				TPS1
				TRA1
				TRX1
				TRX2
				TSA1
				TSA2
				TSC11
				TSC13
				TSR1
				TSR2
				TUB1
				TUB2
				TUB3
				TUB4
				TUF1
				TVP15
				TVP18
				TVP23
				TYE7
				TYS1
				UBA3
				UBC9
				UBI4
				UBP10
				UBP15
				UBP2
				UBP3
				UBP6
				UBP8
				UBP9
				UBX2
				UBX7
				UFD1
				UFD4
				UGP1
				UIP3
				ULA1
				ULS1
				UME1
				UMP1
				UPS1
				UPS2
				UPS3
				URA2
				URA7
				URB1
				URB2
				URE2
				URN1
				USA1
				UTP10
				UTP11
				UTP13
				UTP14
				UTP15
				UTP18
				UTP20
				UTP21
				UTP22
				UTP25
				UTP30
				UTP4
				UTP6
				UTP7
				UTP8
				UTP9
				UTR1
				VAC8
				VAM3
				VAM7
				VAR1
				VBA4
				VCX1
				VHS2
				VHT1
				VID24
				VID30
				VMA1
				VMA10
				VMA11
				VMA13
				VMA16
				VMA2
				VMA21
				VMA22
				VMA3
				VMA4
				VMA5
				VMA6
				VMA7
				VMA8
				VMA9
				VOA1
				VPH1
				VPS13
				VPS17
				VPS21
				VPS25
				VPS27
				VPS29
				VPS35
				VPS41
				VPS53
				VPS72
				VPS75
				VTH2
				WBP1
				WHI3
				WHI5
				WSC2
				WSC3
				WSS1
				WWM1
				XDJ1
				XRS2
				YAF9
				YAK1
				YAL018C
				YAL044W-A
				YAL064W-B
				YAP1
				YAP7
				YAR028W
				YBL029C-A
				YBL036C
				YBP2
				YBR074W
				YBR085C-A
				YBR139W
				YBR296C-A
				YCG1
				YCK1
				YCK2
				YCL002C
				YCL021W-A
				YCL057C-A
				YCP4
				YCR043C
				YCR061W
				YCR102C
				YCS4
				YDJ1
				YDL012C
				YDL144C
				YDL156W
				YDL160C-A
				YDL199C
				YDR018C
				YDR026C
				YDR034C-C
				YDR034W-B
				YDR115W
				YDR131C
				YDR170W-A
				YDR239C
[truncated: 161 more rows]
