# Supplementary material for: Transcriptional profiling of Saccharomyces cerevisiae exposed to propolis
Source: BMC Complement Altern Med. 2012 Oct 24;12:194. doi: 10.1186/1472-6882-12-194 (PMC3598864; doi:10.1186/1472-6882-12-194)
Supplement: Additional file 3 — Table A2. Sub networks present in the union PPPI network and their GO analysis. [file 1472-6882-12-194-S3.ods]

## Sheet: GO_-_clusters
Cluster 1: Translation, ribosome biogenesis and negative regulation of mRNA processing
9 were induced in array: RPL13A; RPL14B; RPL21A; RPL30; RPL31A; RPL35B; RPL36A; RPL36B; RPL7A
GO-ID	p-value	corr p-value		related genes
6416	2.0684E-45	2.9371E-43	translation	BRN1|SMC2|SAP185|SMC4
44249	6.6410E-29	4.7151E-27	cellular biosynthetic process	RPL36A|RPS30A|RPS17B|RPL36B|RPL20B|RPL20A|RPL27B|RPL1B|RPL1A|RPL26B|RPS1B|RPL9A|RPL30|RPL32|RPL17B|RPP2B|RPL17A|RPL14B|RPL3|RPL10|RPL19B|RPL7A|RPL21A|RPL35B|RPL2B|RPL4A|RPL2A|RPS14A|RPL25|RPL42B|RPL31A|RPS5|RPL28|RPS7A|RPS16B|RPS6B|RPL16A|RPL16B|RPL11B|RPL13A|RPL6A|RPL6B|RPS24A|RPL8B|RPS22A
10467	6.2033E-26	2.9299E-24	gene expression	RPL36A|RPS30A|RPS17B|RPL36B|RPL20B|RPL20A|RPL27B|RPL1B|RPL1A|RPL26B|RPS1B|RPL9A|RPL30|RPL32|RPL17B|RPP2B|PUF4|RPL17A|RPL14B|RPL3|RPL10|RPL19B|RPL7A|RPL21A|RPL35B|RPL2B|RPL4A|RPL2A|RPS14A|RPL25|RPL42B|RPL31A|RPS5|RPL28|RPS7A|RPS16B|RPS6B|RPL16A|RPL16B|RPL11B|RPL13A|RPL6A|RPL6B|RPS24A|RPL8B|RPS22A
9059	8.2532E-26	2.9299E-24	macromolecule biosynthetic process	RPL36A|RPS30A|RPS17B|RPL36B|RPL20B|RPL20A|RPL27B|RPL1B|RPL1A|RPL26B|RPS1B|RPL9A|RPL30|RPL32|RPL17B|RPP2B|PUF4|RPL17A|RPL14B|RPL3|RPL10|RPL19B|RPL7A|RPL21A|RPL35B|RPL2B|RPL4A|RPL2A|RPS14A|RPL25|RPL42B|RPL31A|RPS5|RPL28|RPS7A|RPS16B|RPS6B|RPL16A|RPL16B|RPL11B|RPL13A|RPL6A|RPL6B|RPS24A|RPL8B|RPS22A
9058	1.7413E-21	4.9452E-20	biosynthetic process	RPL36A|RPS30A|RPS17B|RPL36B|RPL20B|RPL20A|RPL27B|RPL1B|RPL1A|RPL26B|RPS1B|RPL9A|RPL30|RPL32|RPL17B|RPP2B|PUF4|RPL17A|RPL14B|RPL3|RPL10|RPL19B|RPL7A|RPL21A|RPL35B|RPL2B|RPL4A|RPL2A|RPS14A|RPL25|RPL42B|RPL31A|RPS5|RPL28|RPS7A|RPS16B|RPS6B|RPL16A|RPL16B|RPL11B|RPL13A|RPL6A|RPL6B|RPS24A|RPL8B|RPS22A
44267	4.0073E-21	9.0218E-20	cellular protein metabolic process	RPL36A|RPS30A|RPS17B|RPL36B|RPL20B|RPL20A|RPL27B|RPL1B|RPL1A|RPL26B|RPS1B|RPL9A|RPL30|RPL32|RPL17B|RPP2B|RPL17A|RPL14B|RPL3|RPL10|RPL19B|RPL7A|RPL21A|RPL35B|RPL2B|RPL4A|RPL2A|RPS14A|RPL25|RPL42B|RPL31A|RPS5|RPL28|RPS7A|RPS16B|RPS6B|RPL16A|RPL16B|RPL11B|RPL13A|RPL6A|RPL6B|RPS24A|RPL8B|RPS22A
19538	4.4474E-21	9.0218E-20	protein metabolic process	RPL36A|RPS30A|RPS17B|RPL36B|RPL20B|RPL20A|RPL27B|RPL1B|RPL1A|RPL26B|RPS1B|RPL9A|RPL30|RPL32|RPL17B|RPP2B|RPL17A|RPL14B|RPL3|RPL10|RPL19B|RPL7A|RPL21A|RPL35B|RPL2B|RPL4A|RPL2A|RPS14A|RPL25|RPL42B|RPL31A|RPS5|RPL28|RPS7A|RPS16B|RPS6B|RPL16A|RPL16B|RPL11B|RPL13A|RPL6A|RPL6B|RPS24A|RPL8B|RPS22A
44260	1.4845E-20	2.6351E-19	cellular macromolecule metabolic process	RPL36A|RPS30A|RPS17B|RPL36B|RPL20B|RPL20A|RPL27B|RPL1B|RPL1A|RPL26B|RPS1B|RPL9A|RPL30|RPL32|RPL17B|RPP2B|RPL17A|RPL14B|RPL3|RPL10|RPL19B|RPL7A|RPL21A|RPL35B|RPL2B|RPL4A|RPL2A|RPS14A|RPL25|RPL42B|RPL31A|RPS5|RPL28|RPS7A|RPS16B|RPS6B|RPL16A|RPL16B|RPL11B|RPL13A|RPL6A|RPL6B|RPS24A|RPL8B|RPS22A
43170	5.1828E-11	8.1774E-10	macromolecule metabolic process	RPL36A|RPS30A|RPS17B|RPL36B|RPL20B|RPL20A|RPL27B|RPL1B|RPL1A|RPL26B|RPS1B|RPL9A|RPL30|RPL32|RPL17B|RPP2B|PUF4|RPL17A|RPL14B|RPL3|RPL10|RPL19B|RPL7A|RPL21A|RPL35B|RPL2B|RPL4A|RPL2A|RPS14A|RPL25|RPL42B|RPL31A|RPS5|RPL28|RPS7A|RPS16B|RPS6B|RPL16A|RPL16B|RPL11B|RPL13A|RPL6A|RPL6B|RPS24A|RPL8B|RPS22A
42255	1.8210E-9	2.5859E-8	ribosome assembly	NOP15|RPS17B|RPL11B|RPL6A|RPL3|RPL10|RPS14A|RPL6B|RPL25
44238	1.1023E-8	1.4229E-7	primary metabolic process	RPL36A|RPS30A|RPS17B|RPL36B|RPL20B|RPL20A|RPL27B|RPL1B|RPL1A|RPL26B|RPS1B|RPL9A|RPL30|RPL32|RPL17B|RPP2B|PUF4|RPL17A|RPL14B|RPL3|RPL10|RPL19B|RPL7A|RPL21A|RPL35B|RPL2B|RPL4A|RPL2A|RPS14A|RPL25|RPL42B|RPL31A|RPS5|RPL28|RPS7A|RPS16B|RPS6B|RPL16A|RPL16B|RPL11B|RPL13A|RPL6A|RPL6B|RPS24A|RPL8B|RPS22A
42257	1.4218E-8	1.6825E-7	ribosomal subunit assembly	RPS17B|RPL11B|RPL6A|RPL3|RPL10|RPS14A|RPL6B|RPL25
44237	1.8148E-7	1.9823E-6	cellular metabolic process	RPL36A|RPS30A|RPS17B|RPL36B|RPL20B|RPL20A|RPL27B|RPL1B|RPL1A|RPL26B|RPS1B|RPL9A|RPL30|RPL32|RPL17B|RPP2B|PUF4|RPL17A|RPL14B|RPL3|RPL10|RPL19B|RPL7A|RPL21A|RPL35B|RPL2B|RPL4A|RPL2A|RPS14A|RPL25|RPL42B|RPL31A|RPS5|RPL28|RPS7A|RPS16B|RPS6B|RPL16A|RPL16B|RPL11B|RPL13A|RPL6A|RPL6B|RPS24A|RPL8B|RPS22A
42273	8.9051E-7	8.7908E-6	ribosomal large subunit biogenesis	NOP15|RPL11B|RPL6A|RPL3|RPL10|RPL6B|RPL25
27	9.5700E-7	8.7908E-6	ribosomal large subunit assembly and maintenance	RPL11B|RPL6A|RPL3|RPL10|RPL6B|RPL25
8152	9.9051E-7	8.7908E-6	metabolic process	RPL36A|RPS30A|RPS17B|RPL36B|RPL20B|RPL20A|RPL27B|RPL1B|RPL1A|RPL26B|RPS1B|RPL9A|RPL30|RPL32|RPL17B|RPP2B|PUF4|RPL17A|RPL14B|RPL3|RPL10|RPL19B|RPL7A|RPL21A|RPL35B|RPL2B|RPL4A|RPL2A|RPS14A|RPL25|RPL42B|RPL31A|RPS5|RPL28|RPS7A|RPS16B|RPS6B|RPL16A|RPL16B|RPL11B|RPL13A|RPL6A|RPL6B|RPS24A|RPL8B|RPS22A
22618	1.9981E-6	1.6690E-5	ribonucleoprotein complex assembly	NOP15|RPS17B|RPL11B|RPL6A|RPL3|RPL10|RPS14A|RPL6B|RPL25
8151	5.5041E-5	4.3421E-4	cellular process	RPL36A|RPS30A|RPS17B|RPL36B|RPL20B|RPL20A|RPL27B|RPL1B|RPL1A|RPL26B|RPS1B|RPL9A|RPL30|RPL32|RPL17B|RPP2B|PUF4|RPL17A|RPL14B|RPL3|RPL10|RPL19B|RPL7A|RPL21A|RPL35B|RPL2B|DSN1|RPL4A|RPL2A|RPS14A|RPL25|RPL42B|RPL31A|RPS5|RPL28|RPS7A|RPS16B|NOP15|RPS6B|RPL16A|RPL16B|RPL11B|RPL13A|RPL6A|RPL6B|RPS24A|RPL8B|RPS22A
42254	3.2791E-4	2.4507E-3	ribosome biogenesis	RPS17B|RPL20B|RPS14A|RPL25|RPS7A|RPS6B|NOP15|RPL30|RPL11B|PUF4|RPL3|RPL6A|RPL10|RPL6B|RPL8B
46898	3.9562E-4	2.6751E-3	response to cycloheximide	RPL42B|RPL28
14071	3.9562E-4	2.6751E-3	response to cycloalkane	RPL42B|RPL28
14070	6.5589E-4	4.2335E-3	response to organic cyclic substance	RPL42B|RPL28
22613	8.3380E-4	5.1478E-3	ribonucleoprotein complex biogenesis and assembly	RPS17B|RPL20B|RPS14A|RPL25|RPS7A|RPS6B|NOP15|RPL30|RPL11B|PUF4|RPL3|RPL6A|RPL10|RPL6B|RPL8B
65003	2.5696E-3	1.5203E-2	macromolecular complex assembly	NOP15|RPS17B|RPL11B|RPL6A|RPL3|RPL10|RPS14A|RPL6B|RPL25
46677	2.8747E-3	1.6329E-2	response to antibiotic	RPL42B|RPL28
43933	4.2266E-3	2.3084E-2	macromolecular complex subunit organization	NOP15|RPS17B|RPL11B|RPL6A|RPL3|RPL10|RPS14A|RPL6B|RPL25
28	6.5337E-3	3.4362E-2	ribosomal small subunit assembly and maintenance	RPS17B|RPS14A
50686	8.2488E-3	3.9045E-2	negative regulation of mRNA processing	RPL30
33119	8.2488E-3	3.9045E-2	negative regulation of RNA splicing	RPL30
48025	8.2488E-3	3.9045E-2	negative regulation of nuclear mRNA splicing, via spliceosome	RPL30
Cluster 2: Transport (organic acid, choline, betaine, ethanolamine)
5 were induced in Array: HNM1; MUP1; PDR12; SFK1; TPO1
GO-ID	p-value	corr p-value		related genes
15837	1.3192E-4	1.4107E-2	amine transport	TPO1|HNM1|MUP1
15849	2.0594E-4	1.4107E-2	organic acid transport	HNM1|PDR12|MUP1
19932	1.1957E-3	3.2372E-2	second-messenger-mediated signaling	GPA2|SFK1
6836	1.8904E-3	3.2372E-2	neurotransmitter transport	HNM1
15871	1.8904E-3	3.2372E-2	choline transport	HNM1
15838	1.8904E-3	3.2372E-2	betaine transport	HNM1
31460	1.8904E-3	3.2372E-2	glycine betaine transport	HNM1
34229	1.8904E-3	3.2372E-2	ethanolamine transport	HNM1
9266	3.0770E-3	4.6839E-2	response to temperature stimulus	TPO1|MID2
6865	3.4951E-3	4.7047E-2	amino acid transport	HNM1|MUP1
7189	3.7775E-3	4.7047E-2	G-protein signaling, adenylate cyclase activating pathway	GPA2
Cluster 3: mitochondrion transport, mitochondrion organization and biogenesis, protein transport
1 were induced in Array and 1 was repressed: TIM10; MIA40
GO-ID	p-value	corr p-value		related genes
43681	1.1855E-11	7.9431E-10	protein import into mitochondrion	TIM10|MIA40|TIM12|TIM9|ERV1
6626	4.6826E-11	1.5687E-9	protein targeting to mitochondrion	TIM10|MIA40|TIM12|TIM9|ERV1
6839	1.7400E-10	3.8861E-9	mitochondrial transport	TIM10|MIA40|TIM12|TIM9|ERV1
17038	2.0084E-9	3.3640E-8	protein import	TIM10|MIA40|TIM12|TIM9|ERV1
45039	1.7040E-8	2.2833E-7	protein import into mitochondrial inner membrane	TIM10|TIM12|TIM9
7005	2.6080E-8	2.9122E-7	mitochondrion organization and biogenesis	TIM10|MIA40|TIM12|TIM9|ERV1
7007	5.0167E-8	4.8017E-7	inner mitochondrial membrane organization and biogenesis	TIM10|TIM12|TIM9
6605	7.9145E-8	6.6284E-7	protein targeting	TIM10|MIA40|TIM12|TIM9|ERV1
65002	1.4036E-7	1.0449E-6	intracellular protein transport across a membrane	TIM10|MIA40|TIM12|TIM9
6886	3.7095E-7	2.4854E-6	intracellular protein transport	TIM10|MIA40|TIM12|TIM9|ERV1
7006	7.8745E-7	4.7963E-6	mitochondrial membrane organization and biogenesis	TIM10|TIM12|TIM9
15031	3.7859E-6	2.1138E-5	protein transport	TIM10|MIA40|TIM12|TIM9|ERV1
45184	4.2845E-6	2.2082E-5	establishment of protein localization	TIM10|MIA40|TIM12|TIM9|ERV1
8104	5.5995E-6	2.6797E-5	protein localization	TIM10|MIA40|TIM12|TIM9|ERV1
33036	9.2741E-6	3.9175E-5	macromolecule localization	TIM10|MIA40|TIM12|TIM9|ERV1
46907	9.3553E-6	3.9175E-5	intracellular transport	TIM10|MIA40|TIM12|TIM9|ERV1
45041	1.2385E-5	4.8810E-5	protein import into mitochondrial intermembrane space	MIA40|ERV1
51649	1.4433E-5	5.3725E-5	establishment of localization in cell	TIM10|MIA40|TIM12|TIM9|ERV1
51641	2.0271E-5	7.1482E-5	cellular localization	TIM10|MIA40|TIM12|TIM9|ERV1
6810	3.1535E-4	1.0564E-3	transport	TIM10|MIA40|TIM12|TIM9|ERV1
51234	3.3627E-4	1.0729E-3	establishment of localization	TIM10|MIA40|TIM12|TIM9|ERV1
16044	3.5801E-4	1.0903E-3	membrane organization and biogenesis	TIM10|TIM12|TIM9
51179	4.1080E-4	1.1967E-3	localization	TIM10|MIA40|TIM12|TIM9|ERV1
6996	1.4644E-3	4.0881E-3	organelle organization and biogenesis	TIM10|MIA40|TIM12|TIM9|ERV1
16043	4.7448E-3	1.2716E-2	cellular component organization and biogenesis	TIM10|MIA40|TIM12|TIM9|ERV1
Cluster 4: regulation of transcription from RNA polymerase II promoter, establishment and/or maintenance of chromatin architecture, regulation of RNA metabolic process, transcription/chromosome organization and biogenesis/G1 phase of mitotic cell cycle, histone modification
1 was induced In Array and 3 were repressed: SPT4; NGG1; PSY2; TAF7
GO-ID	p-value	corr p-value		related genes
6473	2.7623E-11	3.4296E-9	protein amino acid acetylation	HFI1|TAF10|TAF6|TAF5|SPT3|UBP8|NGG1
6366	3.4996E-11	3.4296E-9	transcription from RNA polymerase II promoter	HFI1|TAF10|TAF1|SPT15|TAF6|TAF5|SPT3|TAF7|SPT4
43543	1.4439E-10	9.4332E-9	protein amino acid acylation	HFI1|TAF10|TAF6|TAF5|SPT3|UBP8|NGG1
114	3.2937E-10	1.3397E-8	G1-specific transcription in mitotic cell cycle	TAF10|TAF1|TAF6|TAF5|TAF7
16573	3.4175E-10	1.3397E-8	histone acetylation	HFI1|TAF10|TAF6|TAF5|SPT3|NGG1
43687	5.9629E-10	1.7504E-8	post-translational protein modification	HFI1|TAF10|TAF1|TAF6|TAF5|RCK1|SPT3|UBP8|SMT3|PPH3|NGG1
6367	6.2516E-10	1.7504E-8	transcription initiation from RNA polymerase II promoter	TAF10|TAF1|SPT15|TAF6|TAF5|TAF7
16568	8.5498E-10	2.0947E-8	chromatin modification	HFI1|TAF10|TAF1|TAF6|TAF5|SPT3|UBP8|SPT4|NGG1
16570	1.1400E-9	2.2345E-8	histone modification	HFI1|TAF10|TAF6|TAF5|SPT3|UBP8|NGG1
16569	1.1400E-9	2.2345E-8	covalent chromatin modification	HFI1|TAF10|TAF6|TAF5|SPT3|UBP8|NGG1
6325	2.4536E-9	4.3719E-8	establishment and/or maintenance of chromatin architecture	HFI1|TAF10|TAF1|TAF6|TAF5|SPT3|UBP8|SPT4|NGG1
6352	5.3149E-9	8.6811E-8	transcription initiation	TAF10|TAF1|SPT15|TAF6|TAF5|TAF7
6351	5.8940E-9	8.7746E-8	transcription, DNA-dependent	HFI1|TAF10|TAF1|SPT15|TAF6|TAF5|SPT3|TAF7|SPT4
32774	6.2675E-9	8.7746E-8	RNA biosynthetic process	HFI1|TAF10|TAF1|SPT15|TAF6|TAF5|SPT3|TAF7|SPT4
80	1.0490E-8	1.2850E-7	G1 phase of mitotic cell cycle	TAF10|TAF1|TAF6|TAF5|TAF7
51318	1.0490E-8	1.2850E-7	G1 phase	TAF10|TAF1|TAF6|TAF5|TAF7
6350	1.1521E-8	1.3283E-7	transcription	HFI1|TAF10|TAF1|SPT15|TAF6|TAF5|SPT3|UBP8|TAF7|SPT4|NGG1
6355	1.2592E-8	1.3711E-7	regulation of transcription, DNA-dependent	HFI1|TAF10|TAF1|SPT15|TAF6|TAF5|SPT3|UBP8|TAF7|SPT4|NGG1
51252	1.5270E-8	1.5753E-7	regulation of RNA metabolic process	HFI1|TAF10|TAF1|SPT15|TAF6|TAF5|SPT3|UBP8|TAF7|SPT4|NGG1
45449	2.0428E-8	2.0020E-7	regulation of transcription	HFI1|TAF10|TAF1|SPT15|TAF6|TAF5|SPT3|UBP8|TAF7|SPT4|NGG1
19219	6.4323E-8	6.0035E-7	regulation of nucleobase, nucleoside, nucleotide and nucleic acid metabolic process	HFI1|TAF10|TAF1|SPT15|TAF6|TAF5|SPT3|UBP8|TAF7|SPT4|NGG1
6464	8.2813E-8	7.3779E-7	protein modification process	HFI1|TAF10|TAF1|TAF6|TAF5|RCK1|SPT3|UBP8|SMT3|PPH3|NGG1
7001	1.0393E-7	8.8567E-7	chromosome organization and biogenesis	HFI1|TAF10|TAF1|TAF6|TAF5|SPT3|UBP8|SPT4|NGG1
65004	1.8331E-7	1.4970E-6	protein-DNA complex assembly	TAF10|TAF1|SPT15|TAF6|TAF5|TAF7
43412	8.1157E-7	6.3627E-6	biopolymer modification	HFI1|TAF10|TAF1|TAF6|TAF5|RCK1|SPT3|UBP8|SMT3|PPH3|NGG1
43284	1.5074E-6	1.1364E-5	biopolymer biosynthetic process	HFI1|TAF10|TAF1|SPT15|TAF6|TAF5|SPT3|UBP8|TAF7|SPT4|NGG1
10556	2.6145E-6	1.8979E-5	regulation of macromolecule biosynthetic process	HFI1|TAF10|TAF1|SPT15|TAF6|TAF5|SPT3|UBP8|TAF7|SPT4|NGG1
10468	2.8668E-6	1.9976E-5	regulation of gene expression	HFI1|TAF10|TAF1|SPT15|TAF6|TAF5|SPT3|UBP8|TAF7|SPT4|NGG1
9889	2.9557E-6	1.9976E-5	regulation of biosynthetic process	HFI1|TAF10|TAF1|SPT15|TAF6|TAF5|SPT3|UBP8|TAF7|SPT4|NGG1
60255	5.1833E-6	3.3864E-5	regulation of macromolecule metabolic process	HFI1|TAF10|TAF1|SPT15|TAF6|TAF5|SPT3|UBP8|TAF7|SPT4|NGG1
31323	6.8760E-6	4.3474E-5	regulation of cellular metabolic process	HFI1|TAF10|TAF1|SPT15|TAF6|TAF5|SPT3|UBP8|TAF7|SPT4|NGG1
51329	7.7191E-6	4.7279E-5	interphase of mitotic cell cycle	TAF10|TAF1|TAF6|TAF5|TAF7
51325	9.4808E-6	5.6310E-5	interphase	TAF10|TAF1|TAF6|TAF5|TAF7
19222	1.1102E-5	6.3998E-5	regulation of metabolic process	HFI1|TAF10|TAF1|SPT15|TAF6|TAF5|SPT3|UBP8|TAF7|SPT4|NGG1
51244	1.2246E-5	6.8579E-5	regulation of cellular process	HFI1|TAF10|TAF1|SPT15|TAF6|TAF5|RCK1|SPT3|UBP8|TAF7|SPT4|NGG1
50791	1.6927E-5	9.2160E-5	regulation of biological process	HFI1|TAF10|TAF1|SPT15|TAF6|TAF5|RCK1|SPT3|UBP8|TAF7|SPT4|NGG1
16070	6.0975E-5	3.2300E-4	RNA metabolic process	HFI1|TAF10|TAF1|SPT15|TAF6|TAF5|SPT3|UBP8|TAF7|SPT4
65007	7.6961E-5	3.9696E-4	biological regulation	HFI1|TAF10|TAF1|SPT15|TAF6|TAF5|RCK1|SPT3|UBP8|TAF7|SPT4|NGG1
43283	8.1026E-5	4.0721E-4	biopolymer metabolic process	HFI1|TAF1|SPT15|TAF6|TAF5|SPT3|SPT4|TAF7|TAF10|RCK1|UBP8|SMT3|PPH3|NGG1
10467	1.0795E-4	5.2895E-4	gene expression	HFI1|TAF10|TAF1|SPT15|TAF6|TAF5|SPT3|UBP8|TAF7|SPT4|NGG1
9059	1.1475E-4	5.4856E-4	macromolecule biosynthetic process	HFI1|TAF10|TAF1|SPT15|TAF6|TAF5|SPT3|UBP8|TAF7|SPT4|NGG1
65003	1.8030E-4	8.4140E-4	macromolecular complex assembly	TAF10|TAF1|SPT15|TAF6|TAF5|TAF7
6357	2.2635E-4	1.0318E-3	regulation of transcription from RNA polymerase II promoter	TAF10|TAF1|TAF6|TAF5|TAF7
43933	2.7100E-4	1.2072E-3	macromolecular complex subunit organization	TAF10|TAF1|SPT15|TAF6|TAF5|TAF7
44267	5.2016E-4	2.2656E-3	cellular protein metabolic process	HFI1|TAF10|TAF1|TAF6|TAF5|RCK1|SPT3|UBP8|SMT3|PPH3|NGG1
19538	5.3199E-4	2.2667E-3	protein metabolic process	HFI1|TAF10|TAF1|TAF6|TAF5|RCK1|SPT3|UBP8|SMT3|PPH3|NGG1
278	6.3869E-4	2.6635E-3	mitotic cell cycle	TAF10|TAF1|TAF6|TAF5|TAF7
44249	6.6278E-4	2.7063E-3	cellular biosynthetic process	HFI1|TAF10|TAF1|SPT15|TAF6|TAF5|SPT3|TAF7|SPT4
44260	6.8964E-4	2.7585E-3	cellular macromolecule metabolic process	HFI1|TAF10|TAF1|TAF6|TAF5|RCK1|SPT3|UBP8|SMT3|PPH3|NGG1
6139	8.0174E-4	3.1428E-3	nucleobase, nucleoside, nucleotide and nucleic acid metabolic process	HFI1|TAF10|TAF1|SPT15|TAF6|TAF5|SPT3|UBP8|TAF7|SPT4|NGG1
9058	9.3426E-4	3.5905E-3	biosynthetic process	HFI1|TAF10|TAF1|SPT15|TAF6|TAF5|SPT3|UBP8|TAF7|SPT4|NGG1
43170	1.0668E-3	4.0211E-3	macromolecule metabolic process	HFI1|TAF1|SPT15|TAF6|TAF5|SPT3|SPT4|TAF7|TAF10|RCK1|UBP8|SMT3|PPH3|NGG1
6996	1.5719E-3	5.8132E-3	organelle organization and biogenesis	HFI1|TAF10|TAF1|TAF6|TAF5|SPT3|UBP8|SPT4|PPH3|NGG1
9237	2.5782E-3	9.1878E-3	siderophore metabolic process	TAF1
32569	2.5782E-3	9.1878E-3	specific transcription from RNA polymerase II promoter	SPT3
22403	2.7283E-3	9.5492E-3	cell cycle phase	TAF10|TAF1|TAF6|TAF5|TAF7
17035	3.3259E-3	1.1436E-2	response to drug	PSY2|PPH3|NGG1
22402	4.5303E-3	1.5309E-2	cell cycle process	TAF10|TAF1|TAF6|TAF5|TAF7
16578	5.1502E-3	1.6889E-2	histone deubiquitination	UBP8
44238	5.1701E-3	1.6889E-2	primary metabolic process	HFI1|TAF1|SPT15|TAF6|TAF5|SPT3|SPT4|TAF7|TAF10|RCK1|UBP8|SMT3|PPH3|NGG1
16043	1.0610E-2	3.4092E-2	cellular component organization and biogenesis	HFI1|TAF10|TAF1|TAF6|TAF5|SPT3|UBP8|SPT4|PPH3|NGG1
7049	1.1244E-2	3.5546E-2	cell cycle	TAF10|TAF1|TAF6|TAF5|TAF7
44237	1.1701E-2	3.6403E-2	cellular metabolic process	HFI1|TAF1|SPT15|TAF6|TAF5|SPT3|SPT4|TAF7|TAF10|RCK1|UBP8|SMT3|PPH3|NGG1
33214	1.5376E-2	4.6366E-2	iron assimilation by chelation and transport	TAF1
15892	1.5376E-2	4.6366E-2	siderophore-iron transport	TAF1
Cluster 5: DNA catabolic process, double-strand break repair, meiotic recombination, M phase of meiotic cell cycle, telomere maintenance via recombination
1 was repressed in array: RAD50
GO-ID	p-value	corr p-value		related genes
706	5.3162E-7	5.1035E-5	meiotic DNA double-strand break processing	RAD50|MRE11
738	1.7717E-6	5.6693E-5	DNA catabolic process, exonucleolytic	RAD50|MRE11
729	1.7717E-6	5.6693E-5	DNA double-strand break processing	RAD50|MRE11
727	4.9589E-6	1.1901E-4	double-strand break repair via break-induced replication	RAD50|MRE11
42138	6.3750E-6	1.2240E-4	meiotic DNA double-strand break formation	RAD50|MRE11
45002	7.9679E-6	1.2749E-4	double-strand break repair via single-strand annealing	RAD50|MRE11
45003	2.4061E-5	3.2479E-4	double-strand break repair via synthesis-dependent strand annealing	RAD50|MRE11
737	2.7066E-5	3.2479E-4	DNA catabolic process, endonucleolytic	RAD50|MRE11
6311	5.3028E-5	5.0130E-4	meiotic gene conversion	RAD50|MRE11
6303	5.3028E-5	5.0130E-4	double-strand break repair via nonhomologous end joining	RAD50|MRE11
724	5.7440E-5	5.0130E-4	double-strand break repair via homologous recombination	RAD50|MRE11
6308	7.6846E-5	6.1477E-4	DNA catabolic process	RAD50|MRE11
725	8.7602E-5	6.3938E-4	recombinational repair	RAD50|MRE11
726	9.3243E-5	6.3938E-4	non-recombinational repair	RAD50|MRE11
279	1.4549E-4	9.3115E-4	M phase	SPC24|RAD50|MRE11
7145	2.8107E-4	1.6864E-3	meiotic recombination	RAD50|MRE11
6302	3.0125E-4	1.7012E-3	double-strand break repair	RAD50|MRE11
22403	3.3982E-4	1.8124E-3	cell cycle phase	SPC24|RAD50|MRE11
22402	4.8147E-4	2.0622E-3	cell cycle process	SPC24|RAD50|MRE11
7127	5.1411E-4	2.0622E-3	meiosis I	RAD50|MRE11
32074	5.1555E-4	2.0622E-3	negative regulation of nuclease activity	RAD50
32076	5.1555E-4	2.0622E-3	negative regulation of deoxyribonuclease activity	RAD50
32078	5.1555E-4	2.0622E-3	negative regulation of endodeoxyribonuclease activity	RAD50
51037	5.1555E-4	2.0622E-3	regulation of transcription, meiotic	MRE11
7049	9.1585E-4	3.5169E-3	cell cycle	SPC24|RAD50|MRE11
32069	1.0309E-3	3.5346E-3	regulation of nuclease activity	RAD50
32071	1.0309E-3	3.5346E-3	regulation of endodeoxyribonuclease activity	RAD50
32070	1.0309E-3	3.5346E-3	regulation of deoxyribonuclease activity	RAD50
51346	2.5760E-3	7.7814E-3	negative regulation of hydrolase activity	RAD50
6310	2.5851E-3	7.7814E-3	DNA recombination	RAD50|MRE11
7126	2.6749E-3	7.7814E-3	meiosis	RAD50|MRE11
51321	2.6749E-3	7.7814E-3	meiotic cell cycle	RAD50|MRE11
51327	2.6749E-3	7.7814E-3	M phase of meiotic cell cycle	RAD50|MRE11
6281	4.4675E-3	1.2614E-2	DNA repair	RAD50|MRE11
6974	6.6079E-3	1.8125E-2	response to DNA damage stimulus	RAD50|MRE11
43086	8.7403E-3	2.3307E-2	negative regulation of catalytic activity	RAD50
722	9.7652E-3	2.5337E-2	telomere maintenance via recombination	RAD50
7020	1.1301E-2	2.8551E-2	microtubule nucleation	SPC24
43285	1.5334E-2	3.7745E-2	biopolymer catabolic process	RAD50|MRE11
6259	1.6257E-2	3.9018E-2	DNA metabolic process	RAD50|MRE11
51336	1.7939E-2	4.2004E-2	regulation of hydrolase activity	RAD50
6312	1.9467E-2	4.3693E-2	mitotic recombination	RAD50
9057	1.9571E-2	4.3693E-2	macromolecule catabolic process	RAD50|MRE11
Cluster 6: ER to Golgi vesicle-mediated transport
1 was induced In Array: YIP1
GO-ID	p-value	corr p-value		related genes
6888	6.1201E-4	2.5773E-2	ER to Golgi vesicle-mediated transport	YIP1|YIF1
48280	1.0309E-3	2.5773E-2	vesicle fusion with Golgi apparatus	YIP1
48193	2.5261E-3	4.2102E-2	Golgi vesicle transport	YIP1|YIF1
Cluster 7: negative regulation of transcription, negative regulation of RNA metabolic process, heterochromatin formation, chromatin silencing, gene silencing, establishment and/or maintenance of chromatin architecture, regulation of cell cycle
2 were induced. In Array and 1 gene was repressed: CKS1; SIR1; RLF2
GO-ID	p-value	corr p-value		related genes
6347	1.3596E-6	8.0002E-5	chromatin silencing at silent mating-type cassette	SIR1|RLF2|ORC3
45892	2.4351E-6	8.0002E-5	negative regulation of transcription, DNA-dependent	CDC28|SIR1|RLF2|ORC3
51253	2.4984E-6	8.0002E-5	negative regulation of RNA metabolic process	CDC28|SIR1|RLF2|ORC3
10629	3.1251E-6	8.0002E-5	negative regulation of gene expression	CDC28|SIR1|RLF2|ORC3
16481	3.1251E-6	8.0002E-5	negative regulation of transcription	CDC28|SIR1|RLF2|ORC3
10558	4.2286E-6	9.0211E-5	negative regulation of macromolecule biosynthetic process	CDC28|SIR1|RLF2|ORC3
9890	5.3701E-6	9.8196E-5	negative regulation of biosynthetic process	CDC28|SIR1|RLF2|ORC3
45934	9.1385E-6	1.3482E-4	negative regulation of nucleobase, nucleoside, nucleotide and nucleic acid metabolic process	CDC28|SIR1|RLF2|ORC3
10605	9.4798E-6	1.3482E-4	negative regulation of macromolecule metabolic process	CDC28|SIR1|RLF2|ORC3
31324	1.6083E-5	1.9015E-4	negative regulation of cellular metabolic process	CDC28|SIR1|RLF2|ORC3
9892	1.6341E-5	1.9015E-4	negative regulation of metabolic process	CDC28|SIR1|RLF2|ORC3
48523	2.9051E-5	2.9910E-4	negative regulation of cellular process	CDC28|SIR1|RLF2|ORC3
48519	3.0678E-5	2.9910E-4	negative regulation of biological process	CDC28|SIR1|RLF2|ORC3
31507	3.7388E-5	2.9910E-4	heterochromatin formation	SIR1|RLF2|ORC3
6342	3.7388E-5	2.9910E-4	chromatin silencing	SIR1|RLF2|ORC3
45814	3.7388E-5	2.9910E-4	negative regulation of gene expression, epigenetic	SIR1|RLF2|ORC3
40029	5.0985E-5	3.8389E-4	regulation of gene expression, epigenetic	SIR1|RLF2|ORC3
16458	5.4046E-5	3.8433E-4	gene silencing	SIR1|RLF2|ORC3
31497	7.3068E-5	4.9225E-4	chromatin assembly	SIR1|RLF2|ORC3
6333	9.1561E-5	5.8599E-4	chromatin assembly or disassembly	SIR1|RLF2|ORC3
6323	1.0790E-4	6.5769E-4	DNA packaging	SIR1|RLF2|ORC3
6338	1.6166E-4	9.4057E-4	chromatin remodeling	SIR1|RLF2|ORC3
6355	5.2434E-4	2.8655E-3	regulation of transcription, DNA-dependent	CDC28|SIR1|RLF2|ORC3
22607	5.5279E-4	2.8655E-3	cellular component assembly	SIR1|RLF2|ORC3
51252	5.6283E-4	2.8655E-3	regulation of RNA metabolic process	CDC28|SIR1|RLF2|ORC3
16568	5.8205E-4	2.8655E-3	chromatin modification	SIR1|RLF2|ORC3
45449	6.2636E-4	2.9694E-3	regulation of transcription	CDC28|SIR1|RLF2|ORC3
6325	8.2476E-4	3.0551E-3	establishment and/or maintenance of chromatin architecture	SIR1|RLF2|ORC3
45931	8.5925E-4	3.0551E-3	positive regulation of mitotic cell cycle	CDC28
45930	8.5925E-4	3.0551E-3	negative regulation of mitotic cell cycle	CDC28
10568	8.5925E-4	3.0551E-3	regulation of budding cell apical growth	CDC28
10569	8.5925E-4	3.0551E-3	regulation of double-strand break repair via homologous recombination	CDC28
10570	8.5925E-4	3.0551E-3	regulation of filamentous growth	CDC28
10571	8.5925E-4	3.0551E-3	positive regulation of DNA replication during S phase	CDC28
51446	8.5925E-4	3.0551E-3	positive regulation of meiotic cell cycle	CDC28
51447	8.5925E-4	3.0551E-3	negative regulation of meiotic cell cycle	CDC28
19219	9.5548E-4	3.2980E-3	regulation of nucleobase, nucleoside, nucleotide and nucleic acid metabolic process	CDC28|SIR1|RLF2|ORC3
51244	9.7908E-4	3.2980E-3	regulation of cellular process	CDC28|CKS1|SIR1|RLF2|ORC3
50791	1.1326E-3	3.7171E-3	regulation of biological process	CDC28|CKS1|SIR1|RLF2|ORC3
6343	1.7179E-3	5.4973E-3	establishment of chromatin silencing	SIR1
65007	2.2602E-3	7.0562E-3	biological regulation	CDC28|CKS1|SIR1|RLF2|ORC3
6282	2.5760E-3	7.4938E-3	regulation of DNA repair	CDC28
45787	2.5760E-3	7.4938E-3	positive regulation of cell cycle	CDC28
33262	2.5760E-3	7.4938E-3	regulation of DNA replication during S phase	CDC28
7001	2.8623E-3	8.1417E-3	chromosome organization and biogenesis	SIR1|RLF2|ORC3
65004	3.4733E-3	9.6648E-3	protein-DNA complex assembly	RLF2|ORC3
10556	3.7736E-3	1.0277E-2	regulation of macromolecule biosynthetic process	CDC28|SIR1|RLF2|ORC3
10468	3.9056E-3	1.0319E-2	regulation of gene expression	CDC28|SIR1|RLF2|ORC3
9889	3.9503E-3	1.0319E-2	regulation of biosynthetic process	CDC28|SIR1|RLF2|ORC3
48583	4.2904E-3	1.0768E-2	regulation of response to stimulus	CDC28
45740	4.2904E-3	1.0768E-2	positive regulation of DNA replication	CDC28
60255	4.8731E-3	1.1978E-2	regulation of macromolecule metabolic process	CDC28|SIR1|RLF2|ORC3
45786	5.1467E-3	1.1978E-2	negative regulation of cell cycle	CDC28
51054	5.1467E-3	1.1978E-2	positive regulation of DNA metabolic process	CDC28
33261	5.1467E-3	1.1978E-2	regulation of S phase	CDC28
31323	5.4169E-3	1.2382E-2	regulation of cellular metabolic process	CDC28|SIR1|RLF2|ORC3
19222	6.4832E-3	1.4559E-2	regulation of metabolic process	CDC28|SIR1|RLF2|ORC3
74	7.1144E-3	1.5701E-2	regulation of cell cycle	CDC28|CKS1
6267	1.2827E-2	2.7828E-2	pre-replicative complex assembly	ORC3
40008	1.3677E-2	2.9178E-2	regulation of growth	CDC28
43283	1.5905E-2	3.3374E-2	biopolymer metabolic process	CDC28|CKS1|SIR1|RLF2|ORC3
51445	1.7921E-2	3.6998E-2	regulation of meiotic cell cycle	CDC28
6270	2.2993E-2	4.6717E-2	DNA replication initiation	ORC3
6334	2.3837E-2	4.7674E-2	nucleosome assembly	RLF2
Cluster 8: RNA biosynthetic process, transcription from RNA polymerase II promoter
1 was induced in array: ESS1
GO-ID	p-value	corr p-value		related genes
42326	6.8734E-4	1.6443E-2	negative regulation of phosphorylation	ESS1
6366	7.7040E-4	1.6443E-2	transcription from RNA polymerase II promoter	RPO21|ESS1
42325	1.0309E-3	1.6443E-2	regulation of phosphorylation	ESS1
10563	1.3745E-3	1.6443E-2	negative regulation of phosphorus metabolic process	ESS1
45936	1.3745E-3	1.6443E-2	negative regulation of phosphate metabolic process	ESS1
51174	1.7179E-3	1.6443E-2	regulation of phosphorus metabolic process	ESS1
19220	1.7179E-3	1.6443E-2	regulation of phosphate metabolic process	ESS1
6351	2.4245E-3	1.8302E-2	transcription, DNA-dependent	RPO21|ESS1
32774	2.4585E-3	1.8302E-2	RNA biosynthetic process	RPO21|ESS1
19224	6.1776E-3	4.1390E-2	termination of RNA polymerase II transcription	ESS1
6353	6.8628E-3	4.1801E-2	transcription termination	ESS1
43624	9.6013E-3	4.8996E-2	cellular protein complex disassembly	ESS1
43241	9.6013E-3	4.8996E-2	protein complex disassembly	ESS1
6350	1.0545E-2	4.8996E-2	transcription	RPO21|ESS1
32984	1.0969E-2	4.8996E-2	macromolecular complex disassembly	ESS1
Cluster 9: regulation of pH, pH reduction, vacuolar acidification
2 were induced in Array: VMA21; VMA7
GO-ID	p-value	corr p-value		related genes
45851	4.8791E-5	6.6815E-4	pH reduction	VPH1|VMA7
51452	4.8791E-5	6.6815E-4	intracellular pH reduction	VPH1|VMA7
7035	4.8791E-5	6.6815E-4	vacuolar acidification	VPH1|VMA7
30641	5.3028E-5	6.6815E-4	regulation of cellular pH	VPH1|VMA7
51453	5.3028E-5	6.6815E-4	regulation of intracellular pH	VPH1|VMA7
6885	8.2137E-5	8.6243E-4	regulation of pH	VPH1|VMA7
30004	9.9060E-5	8.9154E-4	cellular monovalent inorganic cation homeostasis	VPH1|VMA7
15992	1.1756E-4	9.1538E-4	proton transport	VPH1|VMA7
55067	1.3077E-4	9.1538E-4	monovalent inorganic cation homeostasis	VPH1|VMA7
6818	1.9059E-4	1.2007E-3	hydrogen transport	VPH1|VMA7
15672	2.2470E-4	1.2869E-3	monovalent inorganic cation transport	VPH1|VMA7
30003	9.0243E-4	4.7378E-3	cellular cation homeostasis	VPH1|VMA7
55080	9.9296E-4	4.8120E-3	cation homeostasis	VPH1|VMA7
6873	1.1667E-3	4.8595E-3	cellular ion homeostasis	VPH1|VMA7
55082	1.1667E-3	4.8595E-3	cellular chemical homeostasis	VPH1|VMA7
50801	1.3113E-3	4.8595E-3	ion homeostasis	VPH1|VMA7
48878	1.3113E-3	4.8595E-3	chemical homeostasis	VPH1|VMA7
6461	1.4642E-3	5.0809E-3	protein complex assembly	VPH1|VMA21
6812	1.5323E-3	5.0809E-3	cation transport	VPH1|VMA7
19725	2.1588E-3	6.8004E-3	cellular homeostasis	VPH1|VMA7
6811	2.3248E-3	6.9745E-3	ion transport	VPH1|VMA7
6797	2.5760E-3	7.3767E-3	polyphosphate metabolic process	VPH1
42592	4.2758E-3	1.1712E-2	homeostatic process	VPH1|VMA7
65003	1.1283E-2	2.9619E-2	macromolecular complex assembly	VPH1|VMA21
65008	1.2021E-2	2.9858E-2	regulation of biological quality	VPH1|VMA7
46034	1.2324E-2	2.9858E-2	ATP metabolic process	VMA7
43933	1.3040E-2	2.9858E-2	macromolecular complex subunit organization	VPH1|VMA21
9205	1.3858E-2	2.9858E-2	purine ribonucleoside triphosphate metabolic process	VMA7
9144	1.3858E-2	2.9858E-2	purine nucleoside triphosphate metabolic process	VMA7
6445	1.4641E-2	2.9858E-2	regulation of translation	VPH1|VMA21
9199	1.4879E-2	2.9858E-2	ribonucleoside triphosphate metabolic process	VMA7
10608	1.5264E-2	2.9858E-2	posttranscriptional regulation of gene expression	VPH1|VMA21
31326	1.5970E-2	2.9858E-2	regulation of cellular biosynthetic process	VPH1|VMA21
32268	1.6114E-2	2.9858E-2	regulation of cellular protein metabolic process	VPH1|VMA21
9141	1.6920E-2	3.0456E-2	nucleoside triphosphate metabolic process	VMA7
51246	2.0045E-2	3.5079E-2	regulation of protein metabolic process	VPH1|VMA21
9150	2.3025E-2	3.9204E-2	purine ribonucleotide metabolic process	VMA7
65007	2.5883E-2	4.2652E-2	biological regulation	VPH1|VMA7|VMA21
6163	2.6574E-2	4.2652E-2	purine nucleotide metabolic process	VMA7
9259	2.7081E-2	4.2652E-2	ribonucleotide metabolic process	VMA7
Cluster 10: histone modification, transcription from RNA polymerase I, II and III promoter, establishment and/or maintenance of chromatin architecture, chromosome organization and biogenesis, ethanol biosynthetic process during fermentation, response to stress
3 were repressed in array: KSS1, LEO1, PAF1
GO-ID	p-value	corr p-value		related genes
6368	1.9135E-12	4.7646E-10	RNA elongation from RNA polymerase II promoter	POB3|SPT5|SPT16|RTF1|LEO1|CDC73|PAF1|CTR9
6354	2.8052E-11	3.4925E-9	RNA elongation	POB3|SPT5|SPT16|RTF1|LEO1|CDC73|PAF1|CTR9
16571	1.2655E-9	1.0504E-7	histone methylation	RTF1|LEO1|CDC73|PAF1|CTR9
6479	1.0692E-8	6.6559E-7	protein amino acid methylation	RTF1|LEO1|CDC73|PAF1|CTR9
6366	1.7693E-8	8.8110E-7	transcription from RNA polymerase II promoter	POB3|SPT5|SPT16|RTF1|LEO1|CDC73|PAF1|CTR9
8213	4.7000E-8	1.9505E-6	protein amino acid alkylation	RTF1|LEO1|CDC73|PAF1|CTR9
45449	5.8795E-8	2.0914E-6	regulation of transcription	POB3|SPT5|SPT16|CKA2|CKB1|RTF1|CKA1|LEO1|CDC73|PAF1|KSS1|CTR9
6351	9.1125E-8	2.2223E-6	transcription, DNA-dependent	POB3|SPT5|SPT16|CKB1|RTF1|LEO1|CDC73|PAF1|CTR9
10556	9.1599E-8	2.2223E-6	regulation of macromolecule biosynthetic process	SPT5|SPT16|CDC19|CDC73|CTR9|POB3|ADH1|CKA2|CKA1|RTF1|CKB1|LEO1|PAF1|KSS1
32774	9.6775E-8	2.2223E-6	RNA biosynthetic process	POB3|SPT5|SPT16|CKB1|RTF1|LEO1|CDC73|PAF1|CTR9
10468	1.0301E-7	2.2223E-6	regulation of gene expression	SPT5|SPT16|CDC19|CDC73|CTR9|POB3|ADH1|CKA2|CKA1|RTF1|CKB1|LEO1|PAF1|KSS1
9889	1.0710E-7	2.2223E-6	regulation of biosynthetic process	SPT5|SPT16|CDC19|CDC73|CTR9|POB3|ADH1|CKA2|CKA1|RTF1|CKB1|LEO1|PAF1|KSS1
10526	1.2848E-7	2.2851E-6	negative regulation of transposition, RNA-mediated	SPT5|RTF1|LEO1|CDC73|PAF1
10529	1.2848E-7	2.2851E-6	negative regulation of transposition	SPT5|RTF1|LEO1|CDC73|PAF1
10525	1.6543E-7	2.5745E-6	regulation of transposition, RNA-mediated	SPT5|RTF1|LEO1|CDC73|PAF1
10528	1.6543E-7	2.5745E-6	regulation of transposition	SPT5|RTF1|LEO1|CDC73|PAF1
19219	1.9883E-7	2.8714E-6	regulation of nucleobase, nucleoside, nucleotide and nucleic acid metabolic process	POB3|SPT5|SPT16|CKA2|CKB1|RTF1|CKA1|LEO1|CDC73|PAF1|KSS1|CTR9
45910	2.1035E-7	2.8714E-6	negative regulation of DNA recombination	SPT5|RTF1|LEO1|CDC73|PAF1
60255	2.1910E-7	2.8714E-6	regulation of macromolecule metabolic process	SPT5|SPT16|CDC19|CDC73|CTR9|POB3|ADH1|CKA2|CKA1|RTF1|CKB1|LEO1|PAF1|KSS1
43414	2.6444E-7	3.1355E-6	biopolymer methylation	RTF1|LEO1|CDC73|PAF1|CTR9
32259	2.6444E-7	3.1355E-6	methylation	RTF1|LEO1|CDC73|PAF1|CTR9
31323	3.1407E-7	3.5547E-6	regulation of cellular metabolic process	SPT5|SPT16|CDC19|CDC73|CTR9|POB3|ADH1|CKA2|CKA1|RTF1|CKB1|LEO1|PAF1|KSS1
43687	3.6875E-7	3.9921E-6	post-translational protein modification	CKA2|CKB1|RTF1|CKA1|LEO1|STE7|CDC73|PAF1|KSS1|CTR9
18	4.4862E-7	4.6544E-6	regulation of DNA recombination	SPT5|RTF1|LEO1|CDC73|PAF1
6355	4.7072E-7	4.6884E-6	regulation of transcription, DNA-dependent	POB3|SPT5|SPT16|CKA2|CKB1|RTF1|CKA1|LEO1|CDC73|PAF1|CTR9
43284	5.6067E-7	5.1422E-6	biopolymer biosynthetic process	SPT5|YEF3|SPT16|CDC19|CDC73|CTR9|POB3|ADH1|RTF1|CKB1|LEO1|PAF1|KSS1
51252	5.6653E-7	5.1422E-6	regulation of RNA metabolic process	POB3|SPT5|SPT16|CKA2|CKB1|RTF1|CKA1|LEO1|CDC73|PAF1|CTR9
19222	5.7824E-7	5.1422E-6	regulation of metabolic process	SPT5|SPT16|CDC19|CDC73|CTR9|POB3|ADH1|CKA2|CKA1|RTF1|CKB1|LEO1|PAF1|KSS1
6325	7.0280E-7	6.0344E-6	establishment and/or maintenance of chromatin architecture	POB3|SPT5|SPT16|RTF1|LEO1|CDC73|PAF1|CTR9
51053	8.6281E-7	7.1613E-6	negative regulation of DNA metabolic process	SPT5|RTF1|LEO1|CDC73|PAF1
44267	1.0156E-6	7.9366E-6	cellular protein metabolic process	PRE1|YEF3|SPT16|CDC19|CDC73|STE7|CTR9|ADH1|CKA2|CKA1|RTF1|CKB1|RPT1|LEO1|PAF1|KSS1
6359	1.0248E-6	7.9366E-6	regulation of transcription from RNA polymerase III promoter	CKA2|CKB1|CKA1
19538	1.0518E-6	7.9366E-6	protein metabolic process	PRE1|YEF3|SPT16|CDC19|CDC73|STE7|CTR9|ADH1|CKA2|CKA1|RTF1|CKB1|RPT1|LEO1|PAF1|KSS1
65007	1.2091E-6	8.6361E-6	biological regulation	SPT5|SPT16|CDC19|CDC73|STE7|CTR9|POB3|ADH1|CKA2|CKA1|RTF1|CKB1|PMA1|LEO1|PAF1|KSS1
51244	1.2139E-6	8.6361E-6	regulation of cellular process	SPT5|SPT16|CDC19|CDC73|STE7|CTR9|POB3|ADH1|CKA2|CKA1|RTF1|CKB1|LEO1|PAF1|KSS1
44260	1.5773E-6	1.0910E-5	cellular macromolecule metabolic process	PRE1|YEF3|SPT16|CDC19|CDC73|STE7|CTR9|ADH1|CKA2|CKA1|RTF1|CKB1|RPT1|LEO1|PAF1|KSS1
50791	1.8148E-6	1.2213E-5	regulation of biological process	SPT5|SPT16|CDC19|CDC73|STE7|CTR9|POB3|ADH1|CKA2|CKA1|RTF1|CKB1|LEO1|PAF1|KSS1
501	2.4494E-6	1.6050E-5	flocculation via cell wall protein-carbohydrate interaction	CKA2|CKB1|CKA1
43283	3.6481E-6	2.3292E-5	biopolymer metabolic process	PRE1|SPT5|YEF3|SPT16|CDC19|CDC73|STE7|CTR9|POB3|ADH1|CKA2|RPT1|CKB1|CKA1|RTF1|LEO1|PAF1|KSS1
6730	4.3299E-6	2.6954E-5	one-carbon compound metabolic process	RTF1|LEO1|CDC73|PAF1|CTR9
128	4.7914E-6	2.9099E-5	flocculation	CKA2|CKB1|CKA1
6356	6.3753E-6	3.7797E-5	regulation of transcription from RNA polymerase I promoter	CKA2|CKB1|CKA1
16570	8.6451E-6	4.8923E-5	histone modification	RTF1|LEO1|CDC73|PAF1|CTR9
16569	8.6451E-6	4.8923E-5	covalent chromatin modification	RTF1|LEO1|CDC73|PAF1|CTR9
51052	9.1178E-6	5.0452E-5	regulation of DNA metabolic process	SPT5|RTF1|LEO1|CDC73|PAF1
7001	1.7266E-5	9.3463E-5	chromosome organization and biogenesis	POB3|SPT5|SPT16|RTF1|LEO1|CDC73|PAF1|CTR9
6464	2.5583E-5	1.3553E-4	protein modification process	CKA2|CKB1|RTF1|CKA1|LEO1|STE7|CDC73|PAF1|KSS1|CTR9
44249	3.9118E-5	2.0293E-4	cellular biosynthetic process	POB3|SPT5|ADH1|SPT16|YEF3|CDC19|CKB1|RTF1|LEO1|CDC73|PAF1|CTR9
6350	4.3145E-5	2.1925E-4	transcription	POB3|SPT5|SPT16|CKB1|RTF1|LEO1|CDC73|PAF1|CTR9
6468	5.5858E-5	2.7817E-4	protein amino acid phosphorylation	CKA2|CKB1|CKA1|STE7|KSS1
51706	6.6500E-5	3.2468E-4	multi-organism process	CKA2|CKB1|CKA1|STE7|KSS1
9059	8.2515E-5	3.9512E-4	macromolecule biosynthetic process	SPT5|YEF3|SPT16|CDC19|CDC73|CTR9|POB3|ADH1|RTF1|CKB1|LEO1|PAF1|KSS1
43170	1.0484E-4	4.9253E-4	macromolecule metabolic process	PRE1|SPT5|YEF3|SPT16|CDC19|CDC73|STE7|CTR9|POB3|ADH1|CKA2|RPT1|CKB1|CKA1|RTF1|LEO1|PAF1|KSS1
43412	1.7267E-4	7.9621E-4	biopolymer modification	CKA2|CKB1|RTF1|CKA1|LEO1|STE7|CDC73|PAF1|KSS1|CTR9
86	1.8087E-4	8.1884E-4	G2/M transition of mitotic cell cycle	CKA2|CKB1|CKA1
16310	3.0322E-4	1.3482E-3	phosphorylation	CKA2|CKB1|CKA1|STE7|KSS1
8152	4.4160E-4	1.9291E-3	metabolic process	PRE1|SPT5|YEF3|SPT16|CDC19|CDC73|STE7|CTR9|POB3|ADH1|CKA2|PMA1|RPT1|CKB1|CKA1|RTF1|LEO1|PAF1|KSS1
10467	4.5222E-4	1.9414E-3	gene expression	POB3|SPT5|ADH1|SPT16|YEF3|CDC19|CKB1|RTF1|LEO1|CDC73|PAF1|CTR9
45934	5.2179E-4	2.2021E-3	negative regulation of nucleobase, nucleoside, nucleotide and nucleic acid metabolic process	SPT5|RTF1|LEO1|CDC73|PAF1
48878	5.7619E-4	2.3520E-3	chemical homeostasis	CKA2|PMA1|CKB1|CKA1
50801	5.7619E-4	2.3520E-3	ion homeostasis	CKA2|PMA1|CKB1|CKA1
82	6.5907E-4	2.6469E-3	G1/S transition of mitotic cell cycle	CKA2|CKB1|CKA1
16568	6.9509E-4	2.7473E-3	chromatin modification	RTF1|LEO1|CDC73|PAF1|CTR9
44238	8.2682E-4	3.2169E-3	primary metabolic process	PRE1|SPT5|YEF3|SPT16|CDC19|CDC73|STE7|CTR9|POB3|ADH1|CKA2|RPT1|CKB1|CKA1|RTF1|LEO1|PAF1|KSS1
9058	8.9080E-4	3.4018E-3	biosynthetic process	SPT5|YEF3|SPT16|CDC19|CDC73|CTR9|POB3|ADH1|RTF1|CKB1|LEO1|PAF1|KSS1
16070	9.0167E-4	3.4018E-3	RNA metabolic process	POB3|SPT5|SPT16|CKA2|CKB1|RTF1|LEO1|CDC73|PAF1|CTR9
31324	9.9590E-4	3.7012E-3	negative regulation of cellular metabolic process	SPT5|RTF1|LEO1|CDC73|PAF1
9892	1.0141E-3	3.7132E-3	negative regulation of metabolic process	SPT5|RTF1|LEO1|CDC73|PAF1
6796	1.1283E-3	4.0717E-3	phosphate metabolic process	CKA2|CKB1|CKA1|STE7|KSS1
6974	1.6052E-3	5.6296E-3	response to DNA damage stimulus	POB3|SPT16|CKA2|CKB1|CKA1
6793	1.6052E-3	5.6296E-3	phosphorus metabolic process	CKA2|CKB1|CKA1|STE7|KSS1
48523	1.9375E-3	6.7005E-3	negative regulation of cellular process	SPT5|RTF1|LEO1|CDC73|PAF1
48519	2.0588E-3	7.0225E-3	negative regulation of biological process	SPT5|RTF1|LEO1|CDC73|PAF1
44237	2.4285E-3	8.1714E-3	cellular metabolic process	PRE1|SPT5|YEF3|SPT16|CDC19|CDC73|STE7|CTR9|POB3|ADH1|CKA2|RPT1|CKB1|CKA1|RTF1|LEO1|PAF1|KSS1
10390	3.2652E-3	1.0840E-2	histone monoubiquitination	RTF1
6334	3.6300E-3	1.1893E-2	nucleosome assembly	POB3|SPT16
32005	3.8913E-3	1.2422E-2	signal transduction during conjugation with cellular fusion	STE7|KSS1
7330	3.8913E-3	1.2422E-2	pheromone-dependent signal transduction during conjugation with cellular fusion	STE7|KSS1
30468	4.3641E-3	1.3481E-2	establishment of cell polarity	CKA2|CKB1|CKA1
43900	4.4395E-3	1.3481E-2	regulation of multi-organism process	STE7|KSS1
31137	4.4395E-3	1.3481E-2	regulation of conjugation with cellular fusion	STE7|KSS1
46999	4.4395E-3	1.3481E-2	regulation of conjugation	STE7|KSS1
42592	5.1679E-3	1.5504E-2	homeostatic process	CKA2|PMA1|CKB1|CKA1
7163	5.9256E-3	1.7157E-2	establishment and/or maintenance of cell polarity	CKA2|CKB1|CKA1
6873	5.9256E-3	1.7157E-2	cellular ion homeostasis	CKA2|CKB1|CKA1
55082	5.9256E-3	1.7157E-2	cellular chemical homeostasis	CKA2|CKB1|CKA1
65008	6.0594E-3	1.7172E-2	regulation of biological quality	CKA2|PMA1|CKB1|CKA1|STE7
51329	6.0690E-3	1.7172E-2	interphase of mitotic cell cycle	CKA2|CKB1|CKA1
7186	6.2848E-3	1.7583E-2	G-protein coupled receptor protein signaling pathway	STE7|KSS1
43458	6.5202E-3	1.7647E-2	ethanol biosynthetic process during fermentation	ADH1
6115	6.5202E-3	1.7647E-2	ethanol biosynthetic process	ADH1
34309	6.5202E-3	1.7647E-2	monohydric alcohol biosynthetic process	ADH1
51325	6.8174E-3	1.8253E-2	interphase	CKA2|CKB1|CKA1
51869	7.6008E-3	2.0134E-2	response to stimulus	POB3|PRE1|SPT16|CKA2|CKB1|CKA1|STE7|KSS1
6367	8.8066E-3	2.3083E-2	transcription initiation from RNA polymerase II promoter	POB3|SPT16
6445	9.2571E-3	2.4011E-2	regulation of translation	SPT5|ADH1|CKA2|CDC19|CKB1
16043	9.5208E-3	2.4315E-2	cellular component organization and biogenesis	POB3|SPT5|SPT16|YEF3|CKA2|CKB1|RTF1|CKA1|LEO1|CDC73|PAF1|CTR9
43392	9.7652E-3	2.4315E-2	negative regulation of DNA binding	KSS1
51100	9.7652E-3	2.4315E-2	negative regulation of binding	KSS1
43433	9.7652E-3	2.4315E-2	negative regulation of transcription factor activity	KSS1
10608	1.0114E-2	2.4936E-2	posttranscriptional regulation of gene expression	SPT5|ADH1|CKA2|CDC19|CKB1
1403	1.0420E-2	2.5436E-2	invasive growth in response to glucose limitation	STE7|KSS1
31326	1.1131E-2	2.6909E-2	regulation of cellular biosynthetic process	SPT5|ADH1|CKA2|CDC19|CKB1
32268	1.1342E-2	2.7156E-2	regulation of cellular protein metabolic process	SPT5|ADH1|CKA2|CDC19|CKB1
6139	1.2252E-2	2.9054E-2	nucleobase, nucleoside, nucleotide and nucleic acid metabolic process	POB3|SPT5|ADH1|SPT16|CKA2|CKB1|RTF1|LEO1|CDC73|PAF1|CTR9
6950	1.2590E-2	2.9574E-2	response to stress	POB3|PRE1|SPT16|CKA2|CKB1|CKA1
16574	1.3000E-2	3.0253E-2	histone ubiquitination	RTF1
749	1.3533E-2	3.1200E-2	response to pheromone during conjugation with cellular fusion	STE7|KSS1
19725	1.3827E-2	3.1240E-2	cellular homeostasis	CKA2|CKB1|CKA1
7166	1.4007E-2	3.1240E-2	cell surface receptor linked signal transduction	STE7|KSS1
48856	1.4303E-2	3.1240E-2	anatomical structure development	CKA2|CKB1|CKA1
7148	1.4303E-2	3.1240E-2	cell morphogenesis	CKA2|CKB1|CKA1
9653	1.4303E-2	3.1240E-2	anatomical structure morphogenesis	CKA2|CKB1|CKA1
32989	1.4303E-2	3.1240E-2	cellular structure morphogenesis	CKA2|CKB1|CKA1
6996	1.6036E-2	3.4721E-2	organelle organization and biogenesis	POB3|SPT5|SPT16|YEF3|CKA2|RTF1|LEO1|CDC73|PAF1|CTR9
6352	1.7000E-2	3.6492E-2	transcription initiation	POB3|SPT16
51246	1.7877E-2	3.8046E-2	regulation of protein metabolic process	SPT5|ADH1|CKA2|CDC19|CKB1
48869	2.1639E-2	4.5662E-2	cellular developmental process	PRE1|CKA2|CKB1|CKA1
51101	2.2645E-2	4.6218E-2	regulation of DNA binding	KSS1
51090	2.2645E-2	4.6218E-2	regulation of transcription factor activity	KSS1
19655	2.2645E-2	4.6218E-2	glucose catabolic process to ethanol	ADH1
19660	2.2645E-2	4.6218E-2	glycolytic fermentation	ADH1
Cluster 11: chromosome organization and biogenesis, DNA repair, mitotic cell cycle, histone acetylation
2 were induced Array and 5 were repressed.:TPO4, YOR1, BRN1, ESA1, LIF1, SAP185, SMC4
GO-ID	p-value	corr p-value		related genes
7076	7.2629E-7	1.0103E-4	mitotic chromosome condensation	BRN1|SMC2|SMC4
68	1.4230E-6	1.0103E-4	chromosome condensation	BRN1|SMC2|SMC4
16359	3.2021E-4	1.4882E-2	mitotic sister chromatid segregation	BRN1|SMC2|SMC4
819	4.1921E-4	1.4882E-2	sister chromatid segregation	BRN1|SMC2|SMC4
7001	1.1865E-3	2.9377E-2	chromosome organization and biogenesis	ESA1|BRN1|ARP4|SMC2|SMC4
6281	1.2413E-3	2.9377E-2	DNA repair	LIF1|NEJ1|ESA1|ARP4
6974	2.5875E-3	4.5671E-2	response to DNA damage stimulus	LIF1|NEJ1|ESA1|ARP4
6323	2.7033E-3	4.5671E-2	DNA packaging	BRN1|SMC2|SMC4
278	3.2147E-3	4.5671E-2	mitotic cell cycle	BRN1|SMC2|SAP185|SMC4
16573	3.4260E-3	4.5671E-2	histone acetylation	ESA1|ARP4
7059	3.5379E-3	4.5671E-2	chromosome segregation	BRN1|SMC2|SMC4
