# Supplementary material for: Transcriptional profiling of Saccharomyces cerevisiae exposed to propolis
Source: BMC Complement Altern Med. 2012 Oct 24;12:194. doi: 10.1186/1472-6882-12-194 (PMC3598864; doi:10.1186/1472-6882-12-194)
Supplement: Additional file 4 — Table A4. Centrality analysis. [file 1472-6882-12-194-S4.xls]

## Sheet: centralities - union network
2158 nodes and 5655 connectors
proteins_union PPPI network	Hubs and bottlenecks Proteins (from union network)	Hubs and bottlenecks Proteins of genes that were induced in array	Hubs and bottlenecks Proteins of genes that were repressed in array
AAC3	ACP1	ACP1	ADE17
AAD6	ADA2	AQY1	AQR1
AAH1	ADE17	ARG3	ART10
ABD1	APT1	ARG5,6	BAS1
ABF1	AQR1	ATF2	BDP1
ABM1	AQY1	ATP17	BFA1
ABP1	ARG3	ATP18	BFR2
ABP140	ARG5,6	ATP20	BRN1
ABZ1	ARP4	AZR1	CEP3
ACB1	ART10	BIO3	CIK1
ACC1	ARX1	CKS1	CIN8
ACF2	ATF2	CUE4	DBP7
ACF4	ATG1	DAD3	DOC1
ACO1	ATG17	DAP1	DOS2
ACP1	ATP17	DFM1	ERO1
ACT1	ATP18	DPH5	ESA1
ADA2	ATP20	EHT1	ESC2
ADD66	AZR1	ELF1	ESF1
ADE12	BAS1	ELP6	GIN4
ADE13	BDP1	ENA2	GLN1
ADE16	BFA1	ESS1	HOS2
ADE17	BFR2	FEN1	HXT2
ADH1	BIO3	FMP48	HXT6
ADH3	BMH1	GRX4	HXT7
ADK1	BMH2	GTT2	IES2
ADO1	BRE5	GTT3	IFH1
ADR1	BRN1	HNM1	INO2
ADY3	BRR2	IMG1	IOC4
AFG2	BRX1	ISA1	JIP4
AFT1	BUR2	KTI11	KAR1
AGC1	CDC14	LEU1	KAR4
AGP1	CDC28	MAK31	KSS1
AGP2	CDC5	MDH2	LCP5
AHC1	CEF1	MDM35	LEO1
AHP1	CEP3	MEP3	LIF1
AIM1	CIC1	MET28	LIN1
AIM17	CIK1	MMF1	MAM1
AIM26	CIN8	MRP10	MBF1
AIM27	CKA1	MRP2	MCM10
AKL1	CKA2	MUP1	MFT1
AKR1	CKB1	PDR12	MIA40
AKR2	CKS1	PFD1	MMS4
ALA1	CLF1	PKR1	MRC1
ALB1	CMD1	POP8	MRD1
ALG1	CMK1	POR2	MSH5
ALG11	COA3	PRM9	NDJ1
ALG5	CRN1	RFA3	NGG1
ALO1	CSM1	RFT1	NOP14
ALY2	CTF19	RPA12	NOP16
AME1	CUE4	RPL13A	NOP53
ANP1	DAD3	RPL14B	NOP8
APA2	DAP1	RPL18A	NSL1
APC1	DBP7	RPL21A	OTU2
APC11	DED1	RPL23A	PAF1
APC2	DFM1	RPL23B	PRP28
APC4	DIG1	RPL30	PRP9
APC5	DOC1	RPL31A	PSY2
APC9	DOS2	RPL35A	RAD34
APD1	DPH5	RPL35B	RAD50
APJ1	DSN1	RPL36A	REG1
APL2	DUN1	RPL36B	RFM1
APP1	EFT1	RPL7A	RFS1
APT1	EHT1	RPP1B	RIX1
APT2	ELF1	RPS16A	RLF2
AQR1	ELP6	RPS18A	RRN11
AQY1	ENA2	RPS28B	RRP14
ARB1	ERG11	RPS29B	RRP9
ARC1	ERG25	SAF1	RSM22
ARD1	ERO1	SCO1	RTT103
ARF1	ESA1	SFK1	RUD3
ARF2	ESC2	SGE1	SAP185
ARF3	ESF1	SIR1	SEC9
ARG3	ESS1	SMF1	SGF29
ARG5,6	FEN1	SML1	SKS1
ARG82	FIN1	SOP4	SLK19
ARK1	FLC1	SPR6	SLU7
ARO1	FMP45	SPT4	SMC4
ARO80	FMP48	STP3	SPC110
ARP4	FTR1	SUR7	SPC24
ARP5	GCN5	TAH1	SQS1
ARP6	GIN4	TIM10	SRL2
ARP7	GLC7	TIM13	SSF1
ARP8	GLN1	TPO1	SSQ1
ARR3	GPA2	TPO4	SYF2
ART10	GRX4	TRX1	TAF7
ARV1	GTT2	TSA2	TYE7
ARX1	GTT3	UBA3	UTP14
ASC1	HAS1	VMA21	YIG1
ASE1	HEK2	VMA7	YIL161W
ASF1	HHF1	WWM1	YJU2
ASG1	HNM1	YAL044W-A	YLR257W
ASK10	HOS2	YCR043C	YPT35
ASN1	HSP82	YFR017C
ATE1	HXT1	YHR140W
ATF2	HXT2	YIP1
ATG1	HXT5	YMC1
ATG11	HXT6	YOR1
ATG12	HXT7	YPR015C
ATG15	HYR1	ZRC1
ATG17	IES2
ATG18	IFH1
ATG20	IKI3
ATG22	IMG1
ATG26	INO2
ATG3	INO4
ATP1	IOC4
ATP17	ISA1
ATP18	JIP4
ATP19	KAR1
ATP2	KAR4
ATP20	KRE33
ATP25	KRR1
ATP3	KSP1
ATP4	KSS1
ATP7	KTI11
ATR1	LCP5
ATS1	LEO1
ATX2	LEU1
AUR1	LIF1
AVO1	LIN1
AVT3	LOC1
AVT4	MAK21
AYR1	MAK31
AYT1	MAM1
AZR1	MAM33
BAP2	MBF1
BAS1	MCM10
BBC1	MDH2
BBP1	MDM35
BCK1	MEP3
BCK2	MET28
BCP1	MFT1
BCY1	MIA40
BDF1	MID2
BDF2	MMF1
BDP1	MMS4
BEM1	MPS1
BEM2	MRC1
BEM3	MRD1
BEM4	MRE11
BET1	MRP10
BFA1	MRP2
BFR2	MRT4
BIM1	MSH5
BIO3	MTW1
BMH1	MUP1
BMH2	NAB2
BMS1	NAF1
BNA2	NAP1
BNA5	NDJ1
BNI1	NEJ1
BNI4	NGG1
BNI5	NIP7
BOI1	NNF1
BOP3	NOC2
BOS1	NOG1
BRE1	NOP1
BRE5	NOP14
BRF1	NOP15
BRN1	NOP16
BRO1	NOP53
BRR2	NOP58
BRX1	NOP7
BSC1	NOP8
BSC5	NSA1
BSD2	NSL1
BST1	NUF2
BUB1	NUG1
BUB2	OKP1
BUD14	ORC1
BUD20	OSH7
BUD21	OTU2
BUD27	PAF1
BUD3	PDR12
BUD31	PDR5
BUD32	PFD1
BUD6	PHO4
BUD8	PHO85
BUR2	PHO88
BZZ1	PIH1
CAC2	PKR1
CAF20	PLM2
CAF40	POP8
CAM1	POR2
CAN1	PPZ1
CAP1	PRM9
CAR1	PRP11
CAR2	PRP19
CAT5	PRP28
CAT8	PRP43
CBF1	PRP9
CBF2	PST2
CBF5	PSY2
CBP4	PTK2
CBR1	PUF4
CCM1	PUF6
CCR4	PWP2
CCS1	QDR2
CCT2	RAD34
CCT3	RAD50
CCT5	RAD53
CCT6	RAI1
CDA1	RCK1
CDC10	REG1
CDC11	RFA3
CDC12	RFM1
CDC13	RFS1
CDC14	RFT1
CDC15	RIM1
CDC16	RIX1
CDC19	RLF2
CDC20	RLP7
CDC21	RPA12
CDC23	RPA135
CDC25	RPF2
CDC26	RPL10
CDC27	RPL11B
CDC28	RPL12B
CDC3	RPL13A
CDC31	RPL13B
CDC33	RPL14B
CDC34	RPL15A
CDC36	RPL16A
CDC37	RPL16B
CDC40	RPL17A
CDC45	RPL17B
CDC48	RPL18A
CDC5	RPL18B
CDC53	RPL19B
CDC6	RPL1A
CDC7	RPL1B
CDC73	RPL20A
CDH1	RPL20B
CEF1	RPL21A
CEP3	RPL23A
CGI121	RPL23B
CHD1	RPL24A
CHL4	RPL25
CHO1	RPL26B
CHS1	RPL27A
CHS5	RPL27B
CHS7	RPL28
CHZ1	RPL2A
CIC1	RPL2B
CIK1	RPL3
CIN8	RPL30
CKA1	RPL31A
CKA2	RPL32
CKB1	RPL35A
CKB2	RPL35B
CKS1	RPL36A
CLA4	RPL36B
CLB1	RPL42B
CLB2	RPL4A
CLB3	RPL4B
CLB4	RPL5
CLB5	RPL6A
CLB6	RPL6B
CLF1	RPL7A
CLN1	RPL7B
CLN2	RPL8A
CLU1	RPL8B
CMD1	RPL9A
CMK1	RPN1
CNA1	RPN10
CNL1	RPN11
CNM67	RPO21
CNN1	RPP0
COA1	RPP1B
COA3	RPP2B
COF1	RPS11A
COP1	RPS11B
COQ6	RPS13
COQ8	RPS14A
COR1	RPS16A
COS3	RPS16B
COS4	RPS17B
COS5	RPS18A
COS6	RPS1A
COS8	RPS1B
COX1	RPS22A
COX14	RPS24A
COX17	RPS24B
COX19	RPS28B
COX2	RPS29B
COX5A	RPS3
COX5B	RPS30A
COX8	RPS4A
COY1	RPS4B
CPR1	RPS5
CPR6	RPS6B
CPR7	RPS7A
CPT1	RPS7B
CRM1	RPS8A
CRN1	RPT5
CRS5	RRN11
CRZ1	RRP14
CSE2	RRP17
CSE4	RRP5
CSG2	RRP9
CSM1	RSM22
CSM2	RSP5
CSM3	RTT103
CSM4	RUD3
CSR1	RVS161
CSR2	RVS167
CST6	SAF1
CST9	SAP185
CTF13	SCO1
CTF18	SDA1
CTF19	SEC31
CTF3	SEC9
CTF4	SFK1
CTI6	SGE1
CTK1	SGF29
CTR1	SGV1
CTR9	SIR1
CUE1	SIR2
CUE2	SKP1
CUE3	SKS1
CUE4	SLK19
CUP2	SLM1
CUS1	SLU7
CWC2	SMC2
CWC21	SMC4
CWC22	SMF1
CWC23	SML1
CWH43	SMT3
CYB5	SNF1
CYC1	SOP4
CYC7	SPC110
CYC8	SPC24
CYS4	SPC25
DAD1	SPC72
DAD2	SPC97
DAD3	SPC98
DAD4	SPP382
DAM1	SPR6
DAP1	SPT15
DBF2	SPT16
DBF20	SPT4
DBP10	SPT5
DBP3	SPT7
DBP6	SPT8
DBP7	SQS1
DBP9	SRL2
DCP1	SRP1
DCP2	SSB1
DCS1	SSF1
DED1	SSQ1
DED81	STE7
DEF1	STP3
DFM1	SUR7
DFR1	SWE1
DGA1	SYF1
DGK1	SYF2
DIA2	TAF10
DIB1	TAF12
DID4	TAF5
DIG1	TAF6
DIG2	TAF7
DIM1	TAF9
DIP2	TAH1
DIP5	TCB3
DLD2	TEM1
DLS1	TID3
DMC1	TIF6
DNA2	TIM10
DNL4	TIM11
DNM1	TIM13
DOC1	TIM9
DOM34	TOD6
DON1	TOR1
DOP1	TOR2
DOS2	TPK1
DPB2	TPO1
DPH1	TPO2
DPH2	TPO3
DPH5	TPO4
DPP1	TRA1
DPS1	TRX1
DRS1	TSA2
DSK2	TUB4
DSN1	TVP15
DUN1	TYE7
DUO1	UBA3
DUR1,2	UBI4
DUR3	UBP3
DUT1	UTP14
DYN1	UTP22
DYN3	VMA21
EAF1	VMA6
EAF3	VMA7
EAF5	VMA8
EAF6	VPH1
EAF7	WHI3
EBP2	WWM1
ECM10	XRS2
ECM13	YAL044W-A
ECM16	YCK1
ECM2	YCK2
ECM21	YCR043C
ECO1	YEF3
EDC2	YFR017C
EDC3	YGR130C
EDE1	YHR140W
EEB1	YIF1
EFT1	YIG1
EFT2	YIL161W
EGD1	YIP1
EHD3	YJU2
EHT1	YLR257W
ELF1	YMC1
ELM1	YOR1
ELO1	YPR015C
ELP2	YPT35
ELP3	YRA1
ELP4	YTM1
ELP6	ZRC1
EMC6
EMG1
EMI1
EMP24
EMP46
EMP47
ENA1
ENA2
END3
ENP1
ENP2
EPL1
EPT1
ERB1
ERD1
ERF2
ERG10
ERG11
ERG13
ERG25
ERG3
ERG7
ERO1
ERP1
ERP2
ERP4
ERP5
ERV1
ERV14
ERV15
ERV25
ERV29
ERV41
ERV46
ESA1
ESC2
ESF1
ESF2
ESP1
ESS1
EST1
EXG1
FAA3
FAA4
FAF1
FAL1
FAP1
FAR3
FAR8
FAT1
FBP1
FCY2
FEN1
FET3
FET4
FET5
FHL1
FIN1
FIR1
FIT3
FKS1
FLC1
FLC2
FMC1
FMP27
FMP40
FMP45
FMP48
FOB1
FPR1
FPR3
FPR4
FRA2
FRK1
FRT2
FTH1
FTR1
FUI1
FUN12
FUN26
FUR4
FUS1
FUS2
FUS3
GAB1
GAL1
GAL11
GAL4
GAL80
GAL83
GAR1
GAS2
GAS3
GAS4
GAS5
GBP2
GCD11
GCD6
GCD7
GCN1
GCN3
GCN4
GCN5
GCR2
GCS1
GDB1
GDE1
GDI1
GDS1
GDT1
GEM1
GET3
GFA1
GGC1
GIC1
GIC2
GID7
GIM3
GIM4
GIM5
GIN4
GIP2
GIR2
GIS1
GIS2
GLC7
GLG1
GLK1
GLN1
GLN4
GLO2
GLO4
GLT1
GNA1
GND1
GND2
GNP1
GOT1
GPA1
GPA2
GPG1
GPH1
GPI16
GPI17
GPI2
GPI8
GPX2
GRE2
GRR1
GRX3
GRX4
GSF2
GSY1
GSY2
GTR1
GTT1
GTT2
GTT3
GUF1
GUP2
GUS1
GWT1
GYL1
GZF3
HAA1
HAL5
HAM1
HAP2
HAP4
HAP5
HAS1
HBS1
HCA4
HCH1
HCR1
HDA2
HEF3
HEK2
HFI1
HHF1
HHF2
HHT1
HHT2
HIF1
HIP1
HIR1
HIR3
HIS4
HMO1
HMT1
HNM1
HOF1
HOG1
HOR2
HOS2
HOS4
HOT13
HPR1
HRB1
HRD1
HRD3
HRK1
HRR25
HRT1
HSC82
HSE1
HSH155
HSH49
HSK3
HSL1
HSL7
HSM3
HSP10
HSP104
HSP26
HSP30
HSP42
HSP60
HSP82
HST1
HTA1
HTA2
HTB1
HTB2
HTZ1
HUA2
HUG1
HXT1
HXT10
HXT17
HXT2
HXT4
HXT5
HXT6
HXT7
HXT8
HXT9
HYP2
HYR1
IBA57
ICS2
ICY1
IDI1
IDP1
IDP3
IES1
IES2
IES3
IES4
IES5
IFA38
IFH1
IGO1
IKI1
IKI3
ILM1
ILV1
IMD2
IMD3
IMD4
IME2
IME4
IMG1
IMG2
IMH1
IML1
IML3
IMP2'
IMP3
IMP4
INH1
INM1
INO1
INO2
INO4
INO80
INP54
IOC2
IOC4
IPI1
IPI3
IPK1
IPL1
IPP1
IRA1
IRC5
IRC8
IRE1
IRR1
ISA1
ISA2
ISC1
ISD11
ISU2
ISW1
ISY1
ITR1
ITR2
JIP4
JJJ1
JSN1
KAP104
KAP123
KAP95
KAR1
KAR3
KAR4
KCC4
KDX1
KES1
KEX1
KEX2
KGD1
KGD2
KIN1
KIN2
KIN3
KIN4
KIN82
KIP1
KOG1
KRE2
KRE27
KRE33
KRI1
KRR1
KSP1
KSS1
KTI11
KTR2
KTR3
LAA1
LAS17
LCL2
LCP5
LDB19
LEA1
LEM3
LEO1
LEU1
LGE1
LHP1
LIF1
LIN1
LOC1
LPP1
LRS4
LSB3
LSG1
LSM12
LSM2
LSM3
LSM4
LSM8
LSP1
LST8
LTE1
LYP1
MAD2
MAE1
MAK10
MAK11
MAK16
MAK21
MAK3
MAK31
MAK5
MAL11
MAL31
MAM1
MAM33
MAS1
MAS2
MBF1
MBR1
MCD1
MCH1
MCK1
MCM1
MCM10
MCM16
MCM2
MCM21
MCM22
MCM3
MCM4
MCM5
MCM6
MCM7
MDH2
MDJ1
MDM1
MDM35
MDM36
MDM38
MDN1
MDR1
MDS3
MEC1
MEC3
MED4
MED6
MED7
MEH1
MEK1
MEP1
MEP3
MER1
MET16
MET18
MET28
MET3
MET30
MET4
MFT1
MGA1
MGA2
MGE1
MGS1
MHR1
MIA40
MID1
MID2
MIF2
MIS1
MKK1
MKS1
MKT1
MLC1
MLP2
MMF1
MMM1
MMP1
MMR1
MMS1
MMS22
MMS4
MND2
MNL1
MOT1
MPA43
MPC54
MPD2
MPE1
MPP10
MPS1
MPS2
MPS3
MPT5
MRC1
MRD1
MRE11
MRK1
MRL1
MRM2
MRP1
MRP10
MRP13
MRP2
MRP21
MRP4
MRP49
MRP51
MRP7
MRP8
MRPL1
MRPL10
MRPL13
MRPL15
MRPL16
MRPL17
MRPL20
MRPL22
MRPL23
MRPL24
MRPL27
MRPL28
MRPL3
MRPL35
MRPL36
MRPL39
MRPL4
MRPL6
MRPL7
MRPL8
MRPL9
MRPS16
MRPS17
MRPS18
MRPS28
MRPS35
MRPS5
MRPS8
MRPS9
MRT4
MSB3
MSC3
MSC6
MSE1
MSG5
MSH3
MSH4
MSH5
MSH6
MSI1
MSL1
MSM1
MSN5
MSO1
MSS116
MSS4
MSS51
MST27
MST28
MTC5
MTF1
MTR4
MTW1
MUM2
MUP1
MUP3
MUS81
MVB12
MXR1
MYO1
MYO5
NAB2
NAB3
NAF1
NAM7
NAM9
NAN1
NAP1
NAS6
NAT1
NAT3
NBP2
NCE103
NCL1
NCP1
NDC1
NDE2
NDJ1
NEJ1
NET1
NFI1
NFS1
NFU1
NGG1
NHP10
NHX1
NIC96
NIF3
NIP1
NIP7
NIS1
NKP1
NKP2
NMD2
NMD3
NMT1
NNF1
NNF2
NNK1
NNT1
NOB1
NOC2
NOC3
NOC4
NOG1
NOG2
NOP1
NOP12
NOP13
NOP14
NOP15
NOP16
NOP2
NOP4
NOP53
NOP56
NOP58
NOP6
NOP7
NOP8
NOP9
NOT3
NOT5
NPA3
NPL3
NPL4
NPP2
NRD1
NSA1
NSA2
NSE4
NSG1
NSL1
NSR1
NTC20
NTE1
NTH1
NTR2
NUD1
NUF2
NUG1
NUP116
NUP170
NUP42
NUP85
NYV1
OAF1
OAZ1
OKP1
OLA1
OLE1
OPI1
OPT2
ORC1
ORC2
ORC3
ORC5
ORC6
ORM2
OSH2
OSH6
OSH7
OST1
OST4
OTU2
OXP1
OYE2
OYE3
PAA1
PAB1
PAC10
PAC11
PAF1
PAH1
PAM1
PAN3
PAP2
PAT1
PAU15
PAU19
PAU22
PBN1
PBP4
PBS2
PBY1
PCA1
PCD1
PCK1
PCL1
PDI1
PDR1
PDR10
PDR12
PDR15
PDR3
PDR5
PDS1
PDX3
PEP12
PEP3
PER1
PER33
PET123
PET127
PET191
PET20
PET9
PEX13
PEX29
PEX30
PFA4
PFD1
PFK1
PFK26
PGD1
PGI1
PGM2
PHO13
PHO2
PHO4
PHO84
PHO85
PHO86
PHO88
PHO89
PIC2
PIG2
PIH1
PIM1
PIN2
PIN3
PKH2
PKH3
PKP1
PKP2
PKR1
PLB1
PLC1
PLM2
PLP1
PLP2
PMA1
PMC1
PMD1
PML1
PMP2
PMP3
PMR1
PMT1
PMT2
PMT6
PNS1
POB3
POL1
POL12
POL2
POL30
POM152
POM34
POP1
POP3
POP4
POP5
POP6
POP7
POP8
POR1
POR2
PPH3
PPZ1
PRB1
PRE1
PRE10
PRE4
PRE6
PRE9
PRI1
PRI2
PRK1
PRM8
PRM9
PRO1
PRO3
PRP11
PRP16
PRP18
PRP19
PRP21
PRP22
PRP28
PRP3
PRP31
PRP39
PRP4
PRP43
PRP45
PRP46
PRP6
PRP8
PRP9
PRR1
PRR2
PRS1
PRS3
PRT1
PSA1
PSF1
PSF2
PSK1
PSR2
PST1
PST2
PSY2
PSY3
PSY4
PTA1
PTC1
PTC3
PTC4
PTC7
PTK1
PTK2
PUF3
PUF4
PUF6
PUP2
PUT3
PUT4
PWP2
PYC1
PYK2
QCR2
QDR2
QDR3
RAD1
RAD10
RAD16
RAD23
RAD24
RAD26
RAD3
RAD33
RAD34
RAD50
RAD52
RAD53
RAD6
RAI1
RAP1
RAT1
RBD2
RBG1
RCK1
RCK2
RCL1
REG1
REI1
RER2
RET1
REV1
REX2
RFA1
RFA2
RFA3
RFC1
RFC2
RFC5
RFM1
RFS1
RFT1
RGA1
RGA2
RGC1
RHR2
RIM1
RIM11
RIO2
RIX1
RIX7
RKM1
RLF2
RLI1
RLP24
RLP7
RMP1
RMR1
RNA14
RNH1
RNH203
RNH70
RNQ1
RNR1
RNR3
RNR4
RNT1
RPA12
RPA135
RPA14
RPA190
RPA34
RPA43
RPA49
RPB10
RPB11
RPB2
RPB3
RPB4
RPB5
RPB7
RPB8
RPB9
RPC17
RPC19
RPC25
RPC40
RPD3
RPF1
RPF2
RPI1
RPL10
RPL11A
RPL11B
RPL12A
RPL12B
RPL13A
RPL13B
RPL14A
RPL14B
RPL15A
RPL16A
RPL16B
RPL17A
RPL17B
RPL18A
RPL18B
RPL19B
RPL1A
RPL1B
RPL20A
RPL20B
RPL21A
RPL21B
RPL22B
RPL23A
RPL23B
RPL24A
RPL24B
RPL25
RPL26A
RPL26B
RPL27A
RPL27B
RPL28
RPL29
RPL2A
RPL2B
RPL3
RPL30
RPL31A
RPL31B
RPL32
RPL33A
RPL33B
RPL35A
RPL35B
RPL36A
RPL36B
RPL38
RPL40A
RPL42B
RPL4A
RPL4B
RPL5
RPL6A
RPL6B
RPL7A
RPL7B
RPL8A
RPL8B
RPL9A
RPL9B
RPN1
RPN10
RPN11
RPN12
RPN2
RPN3
RPN5
RPN6
RPN8
RPO21
RPO26
RPO31
RPP0
RPP1
RPP1A
RPP1B
RPP2A
RPP2B
RPR2
RPS0A
RPS0B
RPS10B
RPS11A
RPS11B
RPS13
RPS14A
RPS14B
RPS15
RPS16A
RPS16B
RPS17A
RPS17B
RPS18A
RPS19A
RPS19B
RPS1A
RPS1B
RPS2
RPS22A
RPS22B
RPS23A
RPS24A
RPS24B
RPS25A
RPS26A
RPS26B
RPS28B
RPS29A
RPS29B
RPS3
RPS30A
RPS4A
RPS4B
RPS5
RPS6A
RPS6B
RPS7A
RPS7B
RPS8A
RPS8B
RPS9B
RPT1
RPT3
RPT5
RPT6
RRD1
RRN11
RRN3
RRN6
RRN7
RRP1
RRP12
RRP14
RRP15
RRP17
RRP3
RRP36
RRP43
RRP5
RRP6
RRP7
RRP9
RRS1
RRT12
RRT14
RRT6
RSA3
RSA4
RSB1
RSC30
RSE1
RSM10
RSM18
RSM19
RSM22
RSM23
RSM24
RSM25
RSM26
RSM27
RSM7
RSP5
RTA1
RTC1
RTF1
RTG2
RTG3
RTS3
RTT101
RTT102
RTT103
RTT105
RTT106
RTT107
RUB1
RUD3
RVB1
RVB2
RVS161
RVS167
RXT3
SAC1
SAF1
SAK1
SAM3
SAP1
SAP155
SAP185
SAP30
SAS10
SAS2
SAS4
SAS5
SAW1
SBA1
SBP1
SCD6
SCJ1
SCL1
SCM3
SCO1
SCO2
SCP160
SCS7
SDA1
SDO1
SDS22
SDS23
SEC1
SEC10
SEC11
SEC13
SEC16
SEC17
SEC18
SEC2
SEC20
SEC22
SEC23
SEC27
SEC31
SEC4
SEC6
SEC63
SEC65
SEC66
SEC72
SEC9
SED5
SEF1
SEM1
SEN1
SEN15
SER2
SER3
2001-09-01
2002-09-01
2003-09-01
2004-09-01
SFB2
SFI1
SFK1
SFP1
SFT1
SFT2
SGD1
SGE1
SGF11
SGF29
SGF73
SGM1
SGN1
SGV1
SHE2
SHM1
SHM2
SHO1
SHP1
SHR3
SHR5
SHS1
SHU1
SHY1
SIC1
SIF2
SIN3
SIP2
SIP4
SIP5
SIR1
SIR2
SIR3
SIR4
SIT4
SIW14
SKI3
SKI8
SKM1
SKP1
SKS1
SLA1
SLD5
SLH1
SLK19
SLM1
SLN1
SLU7
SLX5
SMB1
SMC1
SMC2
SMC3
SMC4
SMC5
SMD1
SMD2
SMD3
SME1
SMF1
SMI1
SMK1
SML1
SMT3
SMX2
SMX3
SNA3
SNA4
SNC1
SNC2
SNF1
SNF12
SNF2
SNF4
SNL1
SNP1
SNQ2
SNT1
SNT309
SNU114
SNU23
SNU66
SNX3
SNX4
SOD1
SOF1
SOL1
SOL2
SOP4
SPA2
SPB1
SPB4
SPC1
SPC105
SPC110
SPC19
SPC24
SPC25
SPC29
SPC34
SPC42
SPC72
SPC97
SPC98
SPE1
SPG3
SPN1
SPO12
SPO71
SPO74
SPP381
SPP382
SPR6
SPS1
SPS100
SPS18
SPT10
SPT15
SPT16
SPT2
SPT20
SPT21
SPT23
SPT3
SPT4
SPT5
SPT6
SPT7
SPT8
SQS1
SRB2
SRB5
SRB6
SRD1
SRL1
SRL2
SRL3
SRN2
SRO7
SRO77
SRO9
SRP1
SRP102
SRS2
SRT1
SSA1
SSA2
SSA3
SSA4
SSB1
SSB2
SSC1
SSD1
SSE1
SSF1
SSF2
SSH1
SSK1
SSK22
SSN3
SSN8
SSO1
SSO2
SSQ1
SST2
SSZ1
STD1
STE11
STE12
STE23
STE24
STE3
STE4
STE5
STE50
STE7
STH1
STM1
STO1
STP22
STP3
STT4
STU1
STU2
STV1
SUA7
SUB1
SUB2
SUE1
SUI2
SUM1
SUP35
SUP45
SUR2
SUR4
SUR7
SUS1
SVF1
SWC3
SWC4
SWE1
SWI1
SWI6
SWM1
SWP1
SWR1
SXM1
SYF1
SYF2
SYP1
TAD3
TAF1
TAF10
TAF11
TAF12
TAF13
TAF14
TAF2
TAF3
TAF4
TAF5
TAF6
TAF7
TAF8
TAF9
TAH1
TAP42
TAT1
TAT2
TCA17
TCB2
TCB3
TCO89
TCP1
TDH1
TDH2
TDH3
TEC1
TED1
TEF1
TEF2
TEF4
TEM1
TEX1
TFB5
TFC1
TFC4
TFG1
TFG2
TGL1
THI4
THO2
THP2
THS1
TID3
TIF2
TIF4631
TIF5
TIF6
TIM10
TIM11
TIM12
TIM13
TIM18
TIM21
TIM22
TIM23
TIM44
TIM54
TIM8
TIM9
TIP1
TIP41
TLG1
TLG2
TNA1
TOD6
TOF1
TOM1
TOM20
TOM40
TOM6
TOP1
TOP2
TOR1
TOR2
TOS1
TOS3
TOS4
TOS8
TPD3
TPK1
TPK2
TPK3
TPO1
TPO2
TPO3
TPO4
TPS1
TRA1
TRX1
TRX2
TSA1
TSA2
TSC11
TSC13
TSR1
TSR2
TUB1
TUB2
TUB3
TUB4
TUF1
TVP15
TVP18
TVP23
TYE7
TYS1
UBA3
UBC9
UBI4
UBP10
UBP15
UBP2
UBP3
UBP6
UBP8
UBP9
UBX2
UBX7
UFD1
UFD4
UGP1
UIP3
ULA1
ULS1
UME1
UMP1
UPS1
UPS2
UPS3
URA2
URA7
URB1
URB2
URE2
URN1
USA1
UTP10
UTP11
UTP13
UTP14
UTP15
UTP18
UTP20
UTP21
UTP22
UTP25
UTP30
UTP4
UTP6
UTP7
UTP8
UTP9
UTR1
VAC8
VAM3
VAM7
VAR1
VBA4
VCX1
VHS2
VHT1
VID24
VID30
VMA1
VMA10
VMA11
VMA13
VMA16
VMA2
VMA21
VMA22
VMA3
VMA4
VMA5
VMA6
VMA7
VMA8
VMA9
VOA1
VPH1
VPS13
VPS17
VPS21
VPS25
VPS27
VPS29
VPS35
VPS41
VPS53
VPS72
VPS75
VTH2
WBP1
WHI3
WHI5
WSC2
WSC3
WSS1
WWM1
XDJ1
XRS2
YAF9
YAK1
YAL018C
YAL044W-A
YAL064W-B
YAP1
YAP7
YAR028W
YBL029C-A
YBL036C
YBP2
YBR074W
YBR085C-A
YBR139W
YBR296C-A
YCG1
YCK1
YCK2
YCL002C
YCL021W-A
YCL057C-A
YCP4
YCR043C
YCR061W
YCR102C
YCS4
YDJ1
YDL012C
YDL144C
YDL156W
YDL160C-A
YDL199C
YDR018C
YDR026C
YDR034C-C
YDR034W-B
YDR115W
YDR131C
YDR170W-A
YDR239C
YDR307W
[truncated: 160 more rows]

## Sheet: centralities - clusters
				red - proteins of genes that were repressed in array
	Constituent proteins of the cluster	Hub and Botlleneck		green - proteins of genes that were induced in array
				black - proteins added to the network
Cluster 1	DSN1
	NOP15	RPL36B
	PUF4	RPL36A
	RPL10	RPL35B
	RPL11B	RPL31A
	RPL13A	RPL30
	RPL14B	RPL21A
	RPL16A	RPL14B
	RPL16B	RPL13A
	RPL17A
	RPL17B
	RPL19B
	RPL1A
	RPL1B
	RPL20A
	RPL20B
	RPL21A
	RPL25
	RPL26B
	RPL27B
	RPL28
	RPL2A
	RPL2B
	RPL3
	RPL30
	RPL31A
	RPL32
	RPL35B
	RPL36A
	RPL36B
	RPL42B
	RPL4A
	RPL6A
	RPL6B
	RPL7A
	RPL8B
	RPL9A
	RPP2B
	RPS14A
	RPS16B
	RPS17B
	RPS1B
	RPS22A
	RPS24A
	RPS30A
	RPS5
	RPS6B
	RPS7A
Cluster 2	GPA2	HNM1
	HNM1	MEP3
	HXT5	MUP1
	MEP3	SFK1
	MID2
	MUP1
	PDR12
	PLM2
	RFS1
	SFK1
	TPO1
Cluster 3	ERV1	MIA40
	MIA40	TIM10
	TIM10
	TIM12
	TIM9
Cluster 4	HFI1	NGG1
	NGG1	TAF7
	PPH3
	PSY2
	RCK1
	SMT3
	SPT15
	SPT3
	SPT4
	TAF1
	TAF10
	TAF5
	TAF6
	TAF7
	UBP8
Cluster 5	MRE11	RAD50
	RAD50
	SPC24
Cluster 6	YIF1	YIP1
	YIP1
	YPT35
Cluster 7	CDC28	RLF2
	CKS1
	ORC3
	RLF2
	SIR1
Cluster 8	ESS1	ESS1
	RPO21	RPO21
Cluster 9	VMA21	VPH1
	VMA7
	VPH1
Cluster 10	ADH1	PAF1
	CDC19	LEO1
	CDC73	KSS1
	CKA1
	CKA2
	CKB1
	CTR9
	KSS1
	LEO1
	PAF1
	PMA1
	POB3
	PRE1
	RPT1
	RTF1
	SPT16
	SPT5
	STE7
	YEF3
Cluster 11	ARP4	ESA1
	BRN1	SMC4
	ESA1
	FLC1
	IES2
	LIF1
	NAB2
	NEJ1
	SAP185
	SMC2
	SMC4
	TPO4
	YOR1
